# Supplementary material for: catena-Poly[[[diaqua­[3-(pyridin-4-yl)benzoato-κ2 O,O′]gadolinium(III)]-bis­[μ-3-(pyridin-4-yl)benzoato-κ2 O:O′]] monohydrate]
Source: Acta Crystallogr Sect E Struct Rep Online. 2012 Jun 16;68(Pt 7):m928–9. doi: 10.1107/S1600536812026153 (PMC3393192; doi:10.1107/S1600536812026153)
Supplement: Supplementary file 1 [file e-68-0m928-sup1.cif]

##############################################################################
#                                                                            #
# This CIF contains the data in a paper accepted for publication in          #
# Acta Crystallographica Section E. It conforms to the requirements of       #
# Notes for Authors for Acta Crystallographica Section E, and has been       #
# peer reviewed under the auspices of the IUCr Commission on Journals.       #
#                                                                            #
# Full details of the Crystallographic Information File format               #
# are given in the paper "The Crystallographic Information File (CIF):       #
# a New Standard Archive File for Crystallography" by S. R. Hall, F. H.      #
# Allen and I. D. Brown [Acta Cryst. (1991), A47, 655-685].                  #
#                                                                            #
# The current version of the core CIF dictionary is obtainable from          #
# ftp://ftp.iucr.org/pub/cif_core.dic.                                       #
#                                                                            #
# Software is freely available for graphical display of the structure(s)     #
# in this CIF. For information consult the CIF software page                 #
# http://www.iucr.org/resources/cif/software.                                #
#                                                                            #
# This file may be used for bona fide research purposes within the           #
# scientific community so long as proper attribution is given to the journal # 
# article from which it was obtained.                                        #
#                                                                            #
##############################################################################
data_I
_audit_creation_method     SHELXL-97
_chemical_name_systematic
;
<i>catena</i>-Poly[[[diaqua[3-(pyridin-4-yl)benzoato-
\k^2^<i>O</i>,<i>O</i>']gadolinium(III)]-bis[\m-3-(pyridin-4-yl)benzoato-
\k^2^<i>O</i>:<i>O</i>']] monohydrate]
;
_chemical_name_common     'C36 H30 Gd N3 O9'
_chemical_formula_moiety     'C36 H28 Gd N3 O8, H2 O'
_chemical_formula_sum     'C36 H30 Gd N3 O9'
_chemical_formula_iupac     '[Gd (C12 H8 N O2)3 (H2 O)2], H2 O'
_chemical_formula_weight     805.88
_chemical_melting_point     ?
_symmetry_cell_setting     triclinic
_symmetry_space_group_name_H-M     'P -1'
_symmetry_space_group_name_Hall     '-P 1'
loop_
    _symmetry_equiv_pos_as_xyz
    'x, y, z'
    '-x, -y, -z'
_cell_length_a     9.7252(5)
_cell_length_b     13.9535(6)
_cell_length_c     14.0829(8)
_cell_angle_alpha     118.019(5)
_cell_angle_beta     104.240(5)
_cell_angle_gamma     90.089(4)
_cell_volume     1619.84(14)
_cell_formula_units_Z     2
_cell_measurement_reflns_used     8413
_cell_measurement_theta_min     2.90
_cell_measurement_theta_max     26.32
_cell_measurement_temperature     293(2)
_exptl_crystal_description     'block'
_exptl_crystal_colour     'colourless'
_exptl_crystal_size_max     0.35
_exptl_crystal_size_mid     0.21
_exptl_crystal_size_min     0.18
_exptl_crystal_density_diffrn     1.652
_exptl_crystal_density_meas     ?
_exptl_crystal_density_method     'not measured'
_exptl_crystal_F_000     806
_exptl_absorpt_coefficient_mu     2.109
_exptl_absorpt_correction_type     multi-scan
_exptl_absorpt_process_details     '(SADABS; Sheldrick, 1996)'
_exptl_absorpt_correction_T_min     0.970
_exptl_absorpt_correction_T_max     1.000
_exptl_special_details
;
;
_diffrn_ambient_temperature     293(2)
_diffrn_radiation_type     MoK\a
_diffrn_radiation_wavelength     0.71073
_diffrn_radiation_source     'fine-focus sealed tube'
_diffrn_radiation_monochromator     graphite
_diffrn_measurement_device_type     'Siemens SMART CCD'
_diffrn_measurement_method     '\w scan'
_diffrn_detector_area_resol_mean     ?
_diffrn_reflns_number     12338
_diffrn_reflns_av_R_equivalents     0.0231
_diffrn_reflns_av_sigmaI/netI     0.0334
_diffrn_reflns_theta_min     2.91
_diffrn_reflns_theta_max     25.00
_diffrn_reflns_theta_full     25.00
_diffrn_measured_fraction_theta_max     0.999
_diffrn_measured_fraction_theta_full     0.999
_diffrn_reflns_limit_h_min     -11
_diffrn_reflns_limit_h_max     11
_diffrn_reflns_limit_k_min     -16
_diffrn_reflns_limit_k_max     16
_diffrn_reflns_limit_l_min     -16
_diffrn_reflns_limit_l_max     15
_diffrn_standards_number     ?
_diffrn_standards_interval_count     ?
_diffrn_standards_interval_time     ?
_diffrn_standards_decay_%     ?
_refine_special_details
;
Refinement of <i>F</i>^2^ against ALL reflections. The weighted <i>R</i>-factor
<i>wR</i> and goodness of fit <i>S</i> are based on <i>F</i>^2^, conventional
<i>R</i>-factors <i>R</i> are based on <i>F</i>, with <i>F</i> set to zero for
negative <i>F</i>^2^. The threshold expression of <i>F</i>^2^ >
\s(<i>F</i>^2^) is used only for calculating <i>R</i>-factors(gt) <i>etc</i>.
and is not relevant to the choice of reflections for refinement.
<i>R</i>-factors based on <i>F</i>^2^ are statistically about twice as large
as those based on <i>F</i>, and <i>R</i>- factors based on ALL data will be
even larger.
;
_reflns_number_total     5702
_reflns_number_gt     4844
_reflns_threshold_expression     I>2\s(I)
_refine_ls_structure_factor_coef     Fsqd
_refine_ls_matrix_type     full
_refine_ls_R_factor_all     0.0324
_refine_ls_R_factor_gt     0.0247
_refine_ls_wR_factor_gt     0.0578
_refine_ls_wR_factor_ref     0.0613
_refine_ls_goodness_of_fit_ref     1.047
_refine_ls_restrained_S_all     1.047
_refine_ls_number_reflns     5702
_refine_ls_number_parameters     460
_refine_ls_number_restraints     2
_refine_ls_hydrogen_treatment     mixed
_refine_ls_weighting_scheme     calc
_refine_ls_weighting_details
         'calc w=1/[\s^2^(Fo^2^)+(0.0298P)^2^+0.5641P] where P=(Fo^2^+2Fc^2^)/3'
_atom_sites_solution_hydrogens     geom
_atom_sites_solution_primary     direct
_atom_sites_solution_secondary     difmap
_refine_ls_shift/su_max     0.001
_refine_ls_shift/su_mean     0.000
_refine_diff_density_max     0.854
_refine_diff_density_min     -0.664
_refine_ls_extinction_method     none
_refine_ls_extinction_coef     ?
loop_
    _atom_type_symbol
    _atom_type_description
    _atom_type_scat_dispersion_real
    _atom_type_scat_dispersion_imag
    _atom_type_scat_source
    'C' 'C' 0.0033 0.0016
                         'International Tables Vol C Tables 4.2.6.8 and 6.1.1.4'
    'H' 'H' 0.0000 0.0000
                         'International Tables Vol C Tables 4.2.6.8 and 6.1.1.4'
    'N' 'N' 0.0061 0.0033
                         'International Tables Vol C Tables 4.2.6.8 and 6.1.1.4'
    'O' 'O' 0.0106 0.0060
                         'International Tables Vol C Tables 4.2.6.8 and 6.1.1.4'
    'Gd' 'Gd' -0.1653 3.9035
                         'International Tables Vol C Tables 4.2.6.8 and 6.1.1.4'
_computing_data_collection     'SMART (Siemens, 1996)'
_computing_cell_refinement     'SAINT (Siemens, 1996)'
_computing_data_reduction     'SAINT (Siemens, 1996)'
_computing_structure_solution     'SHELXS97 (Sheldrick, 2008)'
_computing_structure_refinement     'SHELXL97 (Sheldrick, 2008)'
_computing_molecular_graphics     'SHELXTL (Sheldrick, 2008)'
_computing_publication_material     'SHELXL97 (Sheldrick, 2008)'
loop_
    _atom_site_type_symbol
    _atom_site_label
    _atom_site_fract_x
    _atom_site_fract_y
    _atom_site_fract_z
    _atom_site_U_iso_or_equiv
    _atom_site_adp_type
    _atom_site_calc_flag
    _atom_site_refinement_flags
    _atom_site_occupancy
    _atom_site_symmetry_multiplicity
    _atom_site_disorder_assembly
    _atom_site_disorder_group
    Gd Gd1 0.252518(15) -0.002199(12) 0.002647(12) 0.01875(6) Uani d . 1 1 . .
    O O1 0.2075(2) 0.17870(18) 0.15035(19) 0.0298(5) Uani d . 1 1 . .
    O O2 0.3835(2) 0.18197(17) 0.07980(19) 0.0290(5) Uani d . 1 1 . .
    O O3 0.4213(2) 0.03112(19) 0.17419(19) 0.0307(5) Uani d . 1 1 . .
    O O4 0.6183(2) 0.02697(19) 0.12145(18) 0.0284(5) Uani d . 1 1 . .
    O O5 -0.0958(2) 0.04584(19) -0.0786(2) 0.0310(5) Uani d . 1 1 . .
    O O6 0.1155(2) 0.08726(18) -0.0915(2) 0.0295(5) Uani d . 1 1 . .
    O O7 0.0774(2) -0.1512(2) -0.1568(2) 0.0312(6) Uani d . 1 1 . .
    O O8 0.3516(3) -0.17299(19) -0.0343(2) 0.0333(6) Uani d . 1 1 . .
    O O9 0.3749(6) 0.2281(5) -0.1164(5) 0.1291(19) Uani d D 1 1 . .
    N N1 0.1269(4) 0.6874(3) 0.6483(3) 0.0487(9) Uani d . 1 1 . .
    N N2 1.3290(4) 0.2014(3) 0.5396(4) 0.0674(11) Uani d . 1 1 . .
    N N3 0.2287(4) 0.6204(3) -0.0892(3) 0.0560(10) Uani d . 1 1 . .
    C C1 0.3436(3) 0.3525(3) 0.2204(3) 0.0268(7) Uani d . 1 1 . .
    C C2 0.2774(3) 0.4068(3) 0.3048(3) 0.0285(7) Uani d . 1 1 . .
    H H2 0.2038 0.3674 0.3114 0.034 Uiso calc R 1 1 . .
    C C3 0.3178(4) 0.5181(3) 0.3797(3) 0.0320(8) Uani d . 1 1 . .
    C C4 0.4266(4) 0.5753(3) 0.3694(3) 0.0384(9) Uani d . 1 1 . .
    H H4 0.4578 0.6507 0.4217 0.046 Uiso calc R 1 1 . .
    C C5 0.4884(4) 0.5218(3) 0.2832(3) 0.0441(10) Uani d . 1 1 . .
    H H5 0.5597 0.5613 0.2746 0.053 Uiso calc R 1 1 . .
    C C6 0.4478(4) 0.4114(3) 0.2092(3) 0.0349(8) Uani d . 1 1 . .
    H H6 0.4914 0.3755 0.1503 0.042 Uiso calc R 1 1 . .
    C C7 0.2509(4) 0.5773(3) 0.4722(3) 0.0343(8) Uani d . 1 1 . .
    C C8 0.3328(5) 0.6354(3) 0.5820(3) 0.0514(11) Uani d . 1 1 . .
    H H8 0.4341 0.6393 0.5998 0.062 Uiso calc R 1 1 . .
    C C9 0.2673(5) 0.6879(4) 0.6658(4) 0.0609(13) Uani d . 1 1 . .
    H H9 0.3263 0.7268 0.7408 0.073 Uiso calc R 1 1 . .
    C C10 0.0485(5) 0.6331(3) 0.5419(4) 0.0509(11) Uani d . 1 1 . .
    H H10 -0.0522 0.6332 0.5267 0.061 Uiso calc R 1 1 . .
    C C11 0.1031(4) 0.5768(3) 0.4523(3) 0.0444(10) Uani d . 1 1 . .
    H H11 0.0413 0.5384 0.3782 0.053 Uiso calc R 1 1 . .
    C C12 0.3088(3) 0.2315(3) 0.1464(3) 0.0246(7) Uani d . 1 1 . .
    C C13 0.6422(3) 0.0531(3) 0.3047(3) 0.0264(7) Uani d . 1 1 . .
    C C14 0.7906(3) 0.0751(3) 0.3354(3) 0.0276(7) Uani d . 1 1 . .
    H H14 0.8363 0.0731 0.2823 0.033 Uiso calc R 1 1 . .
    C C15 0.8737(3) 0.0999(3) 0.4416(3) 0.0299(8) Uani d . 1 1 . .
    C C16 0.8041(4) 0.0999(4) 0.5168(3) 0.0477(11) Uani d . 1 1 . .
    H H16 0.8584 0.1169 0.5901 0.057 Uiso calc R 1 1 . .
    C C17 0.6570(4) 0.0754(4) 0.4861(3) 0.0563(12) Uani d . 1 1 . .
    H H17 0.6113 0.0735 0.5377 0.068 Uiso calc R 1 1 . .
    C C18 0.5758(4) 0.0535(3) 0.3811(3) 0.0404(9) Uani d . 1 1 . .
    H H18 0.4744 0.0387 0.3614 0.048 Uiso calc R 1 1 . .
    C C19 1.0316(4) 0.1321(3) 0.4756(3) 0.0341(8) Uani d . 1 1 . .
    C C20 1.1051(4) 0.1240(3) 0.3992(4) 0.0446(10) Uani d . 1 1 . .
    H H20 1.0552 0.0931 0.3220 0.053 Uiso calc R 1 1 . .
    C C21 1.2497(4) 0.1605(4) 0.4350(4) 0.0548(11) Uani d . 1 1 . .
    H H21 1.2952 0.1559 0.3808 0.066 Uiso calc R 1 1 . .
    C C22 1.2615(5) 0.2065(4) 0.6113(4) 0.0720(15) Uani d . 1 1 . .
    H H22 1.3162 0.2343 0.6871 0.086 Uiso calc R 1 1 . .
    C C23 1.1152(4) 0.1742(4) 0.5848(4) 0.0566(12) Uani d . 1 1 . .
    H H23 1.0733 0.1812 0.6416 0.068 Uiso calc R 1 1 . .
    C C24 0.5544(3) 0.0352(3) 0.1922(3) 0.0236(7) Uani d . 1 1 . .
    C C25 -0.0766(3) 0.1751(3) -0.1399(3) 0.0234(7) Uani d . 1 1 . .
    C C26 0.0122(3) 0.2600(3) -0.1274(3) 0.0268(7) Uani d . 1 1 . .
    H H26 0.1128 0.2649 -0.0993 0.032 Uiso calc R 1 1 . .
    C C27 -0.0424(4) 0.3386(3) -0.1553(3) 0.0314(8) Uani d . 1 1 . .
    C C28 -0.1895(4) 0.3258(3) -0.2000(4) 0.0465(10) Uani d . 1 1 . .
    H H28 -0.2296 0.3774 -0.2209 0.056 Uiso calc R 1 1 . .
    C C29 -0.2787(4) 0.2405(3) -0.2148(4) 0.0463(10) Uani d . 1 1 . .
    H H29 -0.3789 0.2332 -0.2466 0.056 Uiso calc R 1 1 . .
    C C30 -0.2230(4) 0.1656(3) -0.1837(3) 0.0316(8) Uani d . 1 1 . .
    H H30 -0.2848 0.1077 -0.1922 0.038 Uiso calc R 1 1 . .
    C C31 0.0522(4) 0.4346(3) -0.1337(3) 0.0349(8) Uani d . 1 1 . .
    C C32 -0.0024(5) 0.5242(3) -0.1383(3) 0.0491(11) Uani d . 1 1 . .
    H H32 -0.1030 0.5246 -0.1565 0.059 Uiso calc R 1 1 . .
    C C33 0.0871(6) 0.6126(3) -0.1170(4) 0.0559(12) Uani d . 1 1 . .
    H H33 0.0448 0.6718 -0.1224 0.067 Uiso calc R 1 1 . .
    C C34 0.2818(5) 0.5352(4) -0.0836(5) 0.0685(14) Uani d . 1 1 . .
    H H34 0.3830 0.5385 -0.0628 0.082 Uiso calc R 1 1 . .
    C C35 0.2005(5) 0.4419(3) -0.1060(4) 0.0586(13) Uani d . 1 1 . .
    H H35 0.2459 0.3830 -0.1024 0.070 Uiso calc R 1 1 . .
    C C36 -0.0144(3) 0.0968(2) -0.1011(2) 0.0203(7) Uani d . 1 1 . .
    H H7A 0.004(4) -0.156(3) -0.158(3) 0.030 Uiso d . 1 1 . .
    H H8A 0.318(4) -0.235(3) -0.047(3) 0.030 Uiso d . 1 1 . .
    H H7B 0.088(3) -0.207(3) -0.219(3) 0.030 Uiso d . 1 1 . .
    H H8B 0.422(4) -0.181(3) -0.048(3) 0.030 Uiso d . 1 1 . .
    H H9B 0.450(3) 0.198(3) -0.132(3) 0.030 Uiso d D 1 1 . .
    H H9A 0.359(4) 0.189(3) -0.087(3) 0.030 Uiso d D 1 1 . .
loop_
    _atom_site_aniso_label
    _atom_site_aniso_U_11
    _atom_site_aniso_U_22
    _atom_site_aniso_U_33
    _atom_site_aniso_U_12
    _atom_site_aniso_U_13
    _atom_site_aniso_U_23
    Gd1 0.01859(9) 0.01705(9) 0.02183(9) 0.00224(6) 0.00914(6) 0.00871(7)
    O1 0.0271(12) 0.0209(12) 0.0364(14) 0.0000(10) 0.0167(11) 0.0063(11)
    O2 0.0239(12) 0.0224(12) 0.0353(14) 0.0021(10) 0.0154(11) 0.0065(11)
    O3 0.0215(12) 0.0426(15) 0.0293(13) 0.0027(10) 0.0080(10) 0.0181(12)
    O4 0.0270(12) 0.0393(14) 0.0239(12) 0.0062(10) 0.0126(10) 0.0164(11)
    O5 0.0294(13) 0.0361(14) 0.0416(15) 0.0049(11) 0.0149(11) 0.0274(13)
    O6 0.0198(12) 0.0311(14) 0.0434(15) 0.0055(10) 0.0073(11) 0.0234(12)
    O7 0.0210(13) 0.0284(14) 0.0306(14) 0.0001(11) 0.0099(12) 0.0023(11)
    O8 0.0273(14) 0.0206(13) 0.0557(17) 0.0068(11) 0.0211(13) 0.0170(13)
    O9 0.155(5) 0.143(5) 0.166(5) 0.077(4) 0.082(4) 0.117(4)
    N1 0.067(3) 0.035(2) 0.044(2) 0.0145(18) 0.029(2) 0.0121(17)
    N2 0.037(2) 0.074(3) 0.074(3) -0.008(2) 0.010(2) 0.025(2)
    N3 0.078(3) 0.032(2) 0.068(3) -0.0022(19) 0.033(2) 0.0253(19)
    C1 0.0235(17) 0.0210(18) 0.0311(19) 0.0030(14) 0.0040(15) 0.0107(15)
    C2 0.0273(18) 0.0241(18) 0.0302(19) 0.0036(14) 0.0093(15) 0.0096(16)
    C3 0.0324(19) 0.0254(19) 0.032(2) 0.0078(15) 0.0069(16) 0.0101(16)
    C4 0.046(2) 0.0195(19) 0.037(2) -0.0030(16) 0.0090(18) 0.0049(17)
    C5 0.047(2) 0.028(2) 0.055(3) -0.0019(17) 0.022(2) 0.014(2)
    C6 0.037(2) 0.0244(19) 0.042(2) 0.0016(16) 0.0195(18) 0.0117(17)
    C7 0.043(2) 0.0203(18) 0.033(2) 0.0084(16) 0.0128(17) 0.0071(16)
    C8 0.052(3) 0.050(3) 0.036(2) 0.022(2) 0.012(2) 0.008(2)
    C9 0.081(4) 0.050(3) 0.035(2) 0.022(3) 0.013(2) 0.009(2)
    C10 0.053(3) 0.036(2) 0.058(3) 0.009(2) 0.029(2) 0.012(2)
    C11 0.045(2) 0.034(2) 0.039(2) -0.0008(18) 0.0153(19) 0.0045(18)
    C12 0.0183(16) 0.0211(17) 0.0310(19) 0.0031(13) 0.0070(14) 0.0098(15)
    C13 0.0256(18) 0.0285(19) 0.0255(18) 0.0029(14) 0.0093(15) 0.0124(15)
    C14 0.0267(18) 0.0315(19) 0.0283(19) 0.0052(15) 0.0116(15) 0.0156(16)
    C15 0.0251(18) 0.033(2) 0.0283(19) 0.0023(15) 0.0048(15) 0.0136(16)
    C16 0.040(2) 0.077(3) 0.032(2) -0.002(2) 0.0036(18) 0.033(2)
    C17 0.039(2) 0.103(4) 0.037(2) -0.003(2) 0.0124(19) 0.041(3)
    C18 0.0252(19) 0.067(3) 0.032(2) -0.0013(18) 0.0079(16) 0.026(2)
    C19 0.0296(19) 0.033(2) 0.036(2) 0.0032(16) 0.0070(17) 0.0143(17)
    C20 0.027(2) 0.055(3) 0.050(3) 0.0052(18) 0.0067(18) 0.026(2)
    C21 0.034(2) 0.067(3) 0.066(3) 0.006(2) 0.016(2) 0.034(3)
    C22 0.040(3) 0.086(4) 0.051(3) -0.009(3) -0.011(2) 0.014(3)
    C23 0.037(2) 0.079(3) 0.037(2) -0.004(2) 0.0046(19) 0.017(2)
    C24 0.0217(17) 0.0223(17) 0.0269(18) 0.0034(13) 0.0084(14) 0.0112(15)
    C25 0.0238(17) 0.0247(18) 0.0242(17) 0.0043(14) 0.0076(14) 0.0134(15)
    C26 0.0243(17) 0.0266(18) 0.0304(19) 0.0049(14) 0.0065(15) 0.0151(16)
    C27 0.038(2) 0.0240(19) 0.036(2) 0.0067(15) 0.0121(17) 0.0170(17)
    C28 0.043(2) 0.045(3) 0.064(3) 0.0128(19) 0.008(2) 0.039(2)
    C29 0.025(2) 0.053(3) 0.069(3) 0.0071(18) 0.0040(19) 0.041(2)
    C30 0.0281(19) 0.032(2) 0.037(2) 0.0001(15) 0.0078(16) 0.0185(17)
    C31 0.050(2) 0.028(2) 0.035(2) 0.0037(17) 0.0189(18) 0.0182(17)
    C32 0.060(3) 0.037(2) 0.057(3) 0.003(2) 0.010(2) 0.031(2)
    C33 0.095(4) 0.031(2) 0.051(3) 0.007(2) 0.021(3) 0.027(2)
    C34 0.059(3) 0.048(3) 0.112(4) 0.001(2) 0.036(3) 0.044(3)
    C35 0.055(3) 0.041(3) 0.101(4) 0.010(2) 0.033(3) 0.046(3)
    C36 0.0264(18) 0.0155(16) 0.0164(16) -0.0001(13) 0.0068(13) 0.0054(13)
_geom_special_details
;
All e.s.d.'s (except the e.s.d. in the dihedral angle between two l.s. planes)
are estimated using the full covariance matrix. The cell e.s.d.'s are taken
into account individually in the estimation of e.s.d.'s in distances, angles
and torsion angles; correlations between e.s.d.'s in cell parameters are only
used when they are defined by crystal symmetry. An approximate (isotropic)
treatment of cell e.s.d.'s is used for estimating e.s.d.'s involving l.s.
planes.
;
loop_
    _geom_bond_atom_site_label_1
    _geom_bond_atom_site_label_2
    _geom_bond_site_symmetry_2
    _geom_bond_distance
    _geom_bond_publ_flag
    Gd1 O5 2 2.290(2) yes
    Gd1 O4 2_655 2.295(2) yes
    Gd1 O3 . 2.395(2) yes
    Gd1 O6 . 2.405(2) yes
    Gd1 O8 . 2.443(2) yes
    Gd1 O7 . 2.447(2) yes
    Gd1 O2 . 2.468(2) yes
    Gd1 O1 . 2.532(2) yes
    O1 C12 . 1.257(4) ?
    O2 C12 . 1.270(4) ?
    O3 C24 . 1.252(3) ?
    O4 C24 . 1.261(3) ?
    O4 Gd1 2_655 2.295(2) ?
    O5 C36 . 1.252(3) ?
    O5 Gd1 2 2.290(2) ?
    O6 C36 . 1.251(3) ?
    O7 H7A . 0.71(3) ?
    O7 H7B . 0.89(4) ?
    O8 H8A . 0.84(4) ?
    O8 H8B . 0.75(3) ?
    O9 H9B . 0.872(10) ?
    O9 H9A . 0.868(10) ?
    N1 C9 . 1.325(5) ?
    N1 C10 . 1.331(5) ?
    N2 C22 . 1.310(6) ?
    N2 C21 . 1.320(6) ?
    N3 C33 . 1.325(6) ?
    N3 C34 . 1.325(5) ?
    C1 C6 . 1.387(4) ?
    C1 C2 . 1.390(4) ?
    C1 C12 . 1.490(4) ?
    C2 C3 . 1.391(5) ?
    C2 H2 . 0.9500 ?
    C3 C4 . 1.398(5) ?
    C3 C7 . 1.488(5) ?
    C4 C5 . 1.380(5) ?
    C4 H4 . 0.9500 ?
    C5 C6 . 1.379(5) ?
    C5 H5 . 0.9500 ?
    C6 H6 . 0.9500 ?
    C7 C8 . 1.377(5) ?
    C7 C11 . 1.394(5) ?
    C8 C9 . 1.376(5) ?
    C8 H8 . 0.9500 ?
    C9 H9 . 0.9500 ?
    C10 C11 . 1.375(5) ?
    C10 H10 . 0.9500 ?
    C11 H11 . 0.9500 ?
    C13 C18 . 1.382(4) ?
    C13 C14 . 1.389(4) ?
    C13 C24 . 1.505(4) ?
    C14 C15 . 1.388(4) ?
    C14 H14 . 0.9500 ?
    C15 C16 . 1.390(5) ?
    C15 C19 . 1.491(5) ?
    C16 C17 . 1.381(5) ?
    C16 H16 . 0.9500 ?
    C17 C18 . 1.379(5) ?
    C17 H17 . 0.9500 ?
    C18 H18 . 0.9500 ?
    C19 C23 . 1.380(5) ?
    C19 C20 . 1.395(5) ?
    C20 C21 . 1.378(5) ?
    C20 H20 . 0.9500 ?
    C21 H21 . 0.9500 ?
    C22 C23 . 1.394(6) ?
    C22 H22 . 0.9500 ?
    C23 H23 . 0.9500 ?
    C25 C26 . 1.381(4) ?
    C25 C30 . 1.384(4) ?
    C25 C36 . 1.502(4) ?
    C26 C27 . 1.394(4) ?
    C26 H26 . 0.9500 ?
    C27 C28 . 1.387(5) ?
    C27 C31 . 1.486(5) ?
    C28 C29 . 1.373(5) ?
    C28 H28 . 0.9500 ?
    C29 C30 . 1.376(5) ?
    C29 H29 . 0.9500 ?
    C30 H30 . 0.9500 ?
    C31 C32 . 1.382(5) ?
    C31 C35 . 1.389(5) ?
    C32 C33 . 1.374(6) ?
    C32 H32 . 0.9500 ?
    C33 H33 . 0.9500 ?
    C34 C35 . 1.381(5) ?
    C34 H34 . 0.9500 ?
    C35 H35 . 0.9500 ?
loop_
    _geom_angle_atom_site_label_1
    _geom_angle_atom_site_label_2
    _geom_angle_atom_site_label_3
    _geom_angle_site_symmetry_1
    _geom_angle_site_symmetry_3
    _geom_angle
    _geom_angle_publ_flag
    O5 Gd1 O4 2 2_655 158.30(9) n
    O5 Gd1 O3 2 . 82.32(8) n
    O4 Gd1 O3 2_655 . 106.79(7) n
    O5 Gd1 O6 2 . 103.62(7) n
    O4 Gd1 O6 2_655 . 81.10(7) n
    O3 Gd1 O6 . . 143.19(8) n
    O5 Gd1 O8 2 . 89.77(8) n
    O4 Gd1 O8 2_655 . 74.67(8) n
    O3 Gd1 O8 . . 73.33(9) n
    O6 Gd1 O8 . . 141.74(9) n
    O5 Gd1 O7 2 . 74.87(9) n
    O4 Gd1 O7 2_655 . 85.95(8) n
    O3 Gd1 O7 . . 138.81(8) n
    O6 Gd1 O7 . . 76.44(8) n
    O8 Gd1 O7 . . 72.76(9) n
    O5 Gd1 O2 2 . 125.02(8) n
    O4 Gd1 O2 2_655 . 76.66(8) n
    O3 Gd1 O2 . . 74.77(8) n
    O6 Gd1 O2 . . 72.28(8) n
    O8 Gd1 O2 . . 127.98(8) n
    O7 Gd1 O2 . . 146.07(9) n
    O5 Gd1 O1 2 . 74.17(8) n
    O4 Gd1 O1 2_655 . 126.86(7) n
    O3 Gd1 O1 . . 74.94(8) n
    O6 Gd1 O1 . . 72.06(8) n
    O8 Gd1 O1 . . 146.02(9) n
    O7 Gd1 O1 . . 128.36(7) n
    O2 Gd1 O1 . . 51.95(7) n
    C12 O1 Gd1 . . 92.62(18) ?
    C12 O2 Gd1 . . 95.27(18) ?
    C24 O3 Gd1 . . 126.2(2) ?
    C24 O4 Gd1 . 2_655 174.8(2) ?
    C36 O5 Gd1 . 2 163.6(2) ?
    C36 O6 Gd1 . . 125.31(18) ?
    Gd1 O7 H7A . . 121(3) ?
    Gd1 O7 H7B . . 131(2) ?
    H7A O7 H7B . . 108(4) ?
    Gd1 O8 H8A . . 134(2) ?
    Gd1 O8 H8B . . 120(3) ?
    H8A O8 H8B . . 105(3) ?
    H9B O9 H9A . . 93(3) ?
    C9 N1 C10 . . 115.9(4) ?
    C22 N2 C21 . . 115.7(4) ?
    C33 N3 C34 . . 115.4(4) ?
    C6 C1 C2 . . 119.2(3) ?
    C6 C1 C12 . . 120.2(3) ?
    C2 C1 C12 . . 120.6(3) ?
    C1 C2 C3 . . 120.7(3) ?
    C1 C2 H2 . . 119.6 ?
    C3 C2 H2 . . 119.6 ?
    C2 C3 C4 . . 119.2(3) ?
    C2 C3 C7 . . 121.6(3) ?
    C4 C3 C7 . . 119.2(3) ?
    C5 C4 C3 . . 119.8(3) ?
    C5 C4 H4 . . 120.1 ?
    C3 C4 H4 . . 120.1 ?
    C6 C5 C4 . . 120.7(3) ?
    C6 C5 H5 . . 119.7 ?
    C4 C5 H5 . . 119.7 ?
    C5 C6 C1 . . 120.4(3) ?
    C5 C6 H6 . . 119.8 ?
    C1 C6 H6 . . 119.8 ?
    C8 C7 C11 . . 116.9(3) ?
    C8 C7 C3 . . 121.2(3) ?
    C11 C7 C3 . . 121.8(3) ?
    C9 C8 C7 . . 119.7(4) ?
    C9 C8 H8 . . 120.1 ?
    C7 C8 H8 . . 120.1 ?
    N1 C9 C8 . . 124.1(4) ?
    N1 C9 H9 . . 118.0 ?
    C8 C9 H9 . . 118.0 ?
    N1 C10 C11 . . 124.5(4) ?
    N1 C10 H10 . . 117.7 ?
    C11 C10 H10 . . 117.7 ?
    C10 C11 C7 . . 118.8(4) ?
    C10 C11 H11 . . 120.6 ?
    C7 C11 H11 . . 120.6 ?
    O1 C12 O2 . . 120.2(3) ?
    O1 C12 C1 . . 120.5(3) ?
    O2 C12 C1 . . 119.3(3) ?
    O1 C12 Gd1 . . 61.50(16) ?
    O2 C12 Gd1 . . 58.66(16) ?
    C1 C12 Gd1 . . 177.8(2) ?
    C18 C13 C14 . . 119.1(3) ?
    C18 C13 C24 . . 120.3(3) ?
    C14 C13 C24 . . 120.5(3) ?
    C15 C14 C13 . . 121.8(3) ?
    C15 C14 H14 . . 119.1 ?
    C13 C14 H14 . . 119.1 ?
    C14 C15 C16 . . 117.9(3) ?
    C14 C15 C19 . . 120.8(3) ?
    C16 C15 C19 . . 121.2(3) ?
    C17 C16 C15 . . 120.7(3) ?
    C17 C16 H16 . . 119.6 ?
    C15 C16 H16 . . 119.6 ?
    C18 C17 C16 . . 120.5(4) ?
    C18 C17 H17 . . 119.7 ?
    C16 C17 H17 . . 119.7 ?
    C17 C18 C13 . . 119.9(3) ?
    C17 C18 H18 . . 120.1 ?
    C13 C18 H18 . . 120.1 ?
    C23 C19 C20 . . 115.1(3) ?
    C23 C19 C15 . . 122.8(3) ?
    C20 C19 C15 . . 122.1(3) ?
    C21 C20 C19 . . 120.4(4) ?
    C21 C20 H20 . . 119.8 ?
    C19 C20 H20 . . 119.8 ?
    N2 C21 C20 . . 124.2(4) ?
    N2 C21 H21 . . 117.9 ?
    C20 C21 H21 . . 117.9 ?
    N2 C22 C23 . . 124.8(4) ?
    N2 C22 H22 . . 117.6 ?
    C23 C22 H22 . . 117.6 ?
    C19 C23 C22 . . 119.7(4) ?
    C19 C23 H23 . . 120.2 ?
    C22 C23 H23 . . 120.2 ?
    O3 C24 O4 . . 123.2(3) ?
    O3 C24 C13 . . 118.2(3) ?
    O4 C24 C13 . . 118.5(3) ?
    C26 C25 C30 . . 119.6(3) ?
    C26 C25 C36 . . 119.8(3) ?
    C30 C25 C36 . . 120.5(3) ?
    C25 C26 C27 . . 121.5(3) ?
    C25 C26 H26 . . 119.3 ?
    C27 C26 H26 . . 119.3 ?
    C28 C27 C26 . . 117.2(3) ?
    C28 C27 C31 . . 121.4(3) ?
    C26 C27 C31 . . 121.4(3) ?
    C29 C28 C27 . . 121.9(3) ?
    C29 C28 H28 . . 119.1 ?
    C27 C28 H28 . . 119.1 ?
    C28 C29 C30 . . 120.0(3) ?
    C28 C29 H29 . . 120.0 ?
    C30 C29 H29 . . 120.0 ?
    C29 C30 C25 . . 119.8(3) ?
    C29 C30 H30 . . 120.1 ?
    C25 C30 H30 . . 120.1 ?
    C32 C31 C35 . . 115.2(3) ?
    C32 C31 C27 . . 121.8(3) ?
    C35 C31 C27 . . 123.0(3) ?
    C33 C32 C31 . . 120.9(4) ?
    C33 C32 H32 . . 119.5 ?
    C31 C32 H32 . . 119.5 ?
    N3 C33 C32 . . 124.0(4) ?
    N3 C33 H33 . . 118.0 ?
    C32 C33 H33 . . 118.0 ?
    N3 C34 C35 . . 124.7(4) ?
    N3 C34 H34 . . 117.7 ?
    C35 C34 H34 . . 117.7 ?
    C34 C35 C31 . . 119.7(4) ?
    C34 C35 H35 . . 120.1 ?
    C31 C35 H35 . . 120.1 ?
    O6 C36 O5 . . 123.6(3) ?
    O6 C36 C25 . . 118.6(3) ?
    O5 C36 C25 . . 117.8(3) ?
loop_
    _geom_hbond_atom_site_label_D
    _geom_hbond_atom_site_label_H
    _geom_hbond_atom_site_label_A
    _geom_hbond_site_symmetry_A
    _geom_hbond_distance_DH
    _geom_hbond_distance_HA
    _geom_hbond_distance_DA
    _geom_hbond_angle_DHA
    O7 H7A O1 2 0.71(3) 2.12(3) 2.826(3) 173(4)
    O7 H7B N1 1_544 0.89(4) 1.89(4) 2.772(4) 173(3)
    O8 H8B O2 2_655 0.75(3) 2.05(3) 2.793(3) 173(4)
    O8 H8A N3 1_545 0.84(4) 1.95(4) 2.789(4) 175(3)
data_global
_journal_date_recd_electronic     2012-06-03
_journal_date_accepted     2012-06-09
_journal_name_full     'Acta Crystallographica, Section E'
_journal_year     2012
_journal_volume     68
_journal_issue      7
_journal_page_first     m928
_journal_page_last     m929
_journal_paper_category     QM
_journal_paper_doi     10.1107/S1600536812026153
_journal_coeditor_code     HB6834
_publ_contact_author     'Li, Dong-Ying'
_publ_contact_author_email     'wbl@zzu.edu.cn'
_publ_contact_author_fax     '+86-371-65790239'
_publ_contact_author_phone     '+86-371-69127436'
_publ_section_title
;\
<i>catena</i>-Poly[[[diaqua[3-(pyridin-4-yl)benzoato-\k^2^<i>O</i>,<i>O</i>']\
gadolinium(III)]-bis[\m-3-(pyridin-4-yl)benzoato-\k^2^<i>O</i>:<i>O</i>']]
monohydrate]
;
loop_
    _publ_author_name
    _publ_author_address
    'Li, Dong-Ying'
;  Department of Environmental and Municipal Engineering,
North China University of Water Conservancy and Electric Power,
   Zhengzhou 450011
   People's Republic of China
;
    'Li, Guo-Ting'
;  Department of Environmental and Municipal Engineering,
North China University of Water Conservancy and Electric Power,
   Zhengzhou 450011
   People's Republic of China
;
