# Supplementary material for: catena-Poly[[[diaqua­[3-(pyridin-4-yl)benzoato-κ2 O,O′]gadolinium(III)]-bis­[μ-3-(pyridin-4-yl)benzoato-κ2 O:O′]] monohydrate]
Source: Acta Crystallogr Sect E Struct Rep Online. 2012 Jun 16;68(Pt 7):m928–9. doi: 10.1107/S1600536812026153 (PMC3393192; doi:10.1107/S1600536812026153)
Supplement: Supplementary file 2 [file e-68-0m928-Isup2.hkl]

# 
# h,k,l, Fc-squared, Fo-squared, sigma(Fo-squared) and status flag 
# 
data_I
_shelx_title ' 20101256 in P-1' 
_shelx_refln_list_code          4 
_shelx_F_calc_maximum      198.00 
_exptl_crystal_F_000       806.00 
_reflns_d_resolution_high  0.8409 
 
loop_ 
 _symmetry_equiv_pos_as_xyz 
 'x, y, z' 
 '-x, -y, -z' 
 
_cell_length_a     9.7252 
_cell_length_b    13.9535 
_cell_length_c    14.0829 
_cell_angle_alpha 118.019 
_cell_angle_beta  104.240 
_cell_angle_gamma  90.089 
 
_shelx_F_squared_multiplier     1.000 
 
loop_ 
 _refln_index_h 
 _refln_index_k 
 _refln_index_l 
 _refln_F_squared_calc 
 _refln_F_squared_meas 
 _refln_F_squared_sigma 
 _refln_observed_status 
   2   0   0    18798.30    20791.53    198.31 o 
   3   0   0     3918.98     4175.34     66.61 o 
   4   0   0     5273.27     5519.53     73.93 o 
   5   0   0      119.21      125.79     13.33 o 
   6   0   0    10003.08    10580.19    187.04 o 
   7   0   0       28.45       40.37     17.99 o 
   8   0   0     3730.32     3858.29    100.67 o 
   9   0   0      162.41      193.84     30.33 o 
  10   0   0     1432.75     1447.40     74.68 o 
  11   0   0      145.60      193.37     37.43 o 
 -11   1   0      324.29      383.96     43.78 o 
 -10   1   0     1078.48     1151.27     68.70 o 
  -9   1   0       51.56       44.06     33.14 o 
  -8   1   0     5308.77     5405.94    193.06 o 
  -7   1   0        0.84        5.48      5.56 o 
  -6   1   0     9522.95     9450.02    143.00 o 
  -5   1   0        3.32        1.86      8.48 o 
  -4   1   0      626.89      565.57     24.68 o 
  -3   1   0       97.49      125.74      5.65 o 
  -2   1   0    21600.40    22410.37    379.12 o 
   2   1   0     3447.94     3939.85     80.04 o 
   3   1   0       87.91      114.72     10.61 o 
   4   1   0     1579.47     1443.23     33.12 o 
   5   1   0      485.54      542.67     38.02 o 
   6   1   0     7044.13     7305.25    108.69 o 
   7   1   0        0.99       -6.54     12.90 o 
   8   1   0     3587.83     3727.47     77.12 o 
   9   1   0        1.90        8.56     45.57 o 
  10   1   0     1963.51     2111.46    196.46 o 
 -11   2   0      240.19      258.85     37.90 o 
 -10   2   0     1218.30     1279.80    121.35 o 
  -9   2   0        1.32       12.45     19.44 o 
  -8   2   0     4463.14     4428.42    194.18 o 
  -7   2   0       28.18       32.12     15.26 o 
  -6   2   0     9794.47     9093.29    676.70 o 
  -5   2   0       68.17      133.96     25.67 o 
  -4   2   0     9355.79     9417.80    152.08 o 
  -3   2   0      820.20      852.77     30.74 o 
  -2   2   0     1005.49      938.54     18.63 o 
  -1   2   0        0.21       20.24      5.25 o 
   0   2   0    19927.04    23160.31    380.70 o 
   1   2   0     3507.36     3959.34     58.62 o 
   2   2   0     6811.98     7517.40     84.13 o 
   3   2   0      467.02      466.95     17.53 o 
   4   2   0     6448.68     6311.53     75.30 o 
   5   2   0       52.25       71.20     11.51 o 
   6   2   0     5539.94     5690.15     93.46 o 
   7   2   0      629.05      682.86     31.68 o 
   8   2   0     1953.38     2022.09     57.47 o 
   9   2   0       12.39       14.37     64.61 o 
  10   2   0     2360.50     2287.10    117.01 o 
 -11   3   0       69.54       91.48     33.21 o 
 -10   3   0     3233.08     3099.25    122.01 o 
  -9   3   0       99.45      105.68    102.78 o 
  -8   3   0     3729.59     3743.14    121.21 o 
  -7   3   0      542.72      550.91     16.23 o 
  -6   3   0     8906.56     9237.86    194.06 o 
  -5   3   0       92.03      106.80     18.75 o 
  -4   3   0     5799.68     5716.00     81.98 o 
  -3   3   0      525.71      439.29     13.42 o 
  -2   3   0     3462.02     3561.90     45.07 o 
  -1   3   0    10803.71    11255.18     88.43 o 
   0   3   0     3446.88     3690.70     70.98 o 
   1   3   0     2186.72     2181.35     56.30 o 
   2   3   0    11438.68    11334.27    130.31 o 
   3   3   0        7.11        9.05     10.05 o 
   4   3   0     6472.17     6474.98     78.22 o 
   5   3   0       16.18       12.07     11.25 o 
   6   3   0     3600.23     3534.04     72.91 o 
   7   3   0      325.24      319.48     25.87 o 
   8   3   0     1612.32     1740.10     55.39 o 
   9   3   0       62.98       54.26     29.05 o 
  10   3   0     1810.90     1940.41     89.21 o 
 -11   4   0        1.11        3.19     38.83 o 
 -10   4   0     1324.79     1376.48    152.28 o 
  -9   4   0      442.62      521.62     43.25 o 
  -8   4   0     2822.89     2959.10    121.07 o 
  -7   4   0      509.32      578.13     38.08 o 
  -6   4   0     6249.37     6188.66    126.78 o 
  -5   4   0        8.73       15.49      8.66 o 
  -4   4   0    11405.44    11357.88    113.62 o 
  -3   4   0     1104.94     1101.78     23.50 o 
  -2   4   0     8209.92     8353.70     72.03 o 
  -1   4   0    23352.71    23447.55    205.50 o 
   0   4   0     2855.69     2660.56     47.08 o 
   1   4   0        7.65       -2.61     20.30 o 
   2   4   0     9443.15     9015.04    130.08 o 
   3   4   0      300.25      309.38     17.96 o 
   4   4   0     5364.10     5347.42     69.17 o 
   5   4   0        4.65       10.00      8.43 o 
   6   4   0     1938.19     1962.62     73.60 o 
   7   4   0      772.39      759.62     37.17 o 
   8   4   0     2826.14     3034.01     78.36 o 
   9   4   0       52.42       75.46     29.25 o 
  10   4   0     1126.71     1229.31     72.59 o 
 -10   5   0     2233.78     2386.79     96.08 o 
  -9   5   0      486.50      528.52     63.47 o 
  -8   5   0     2533.50     2777.96     90.64 o 
  -7   5   0      181.44      225.39     27.97 o 
  -6   5   0     7436.09     7604.58    177.33 o 
  -5   5   0       43.49       24.95     12.76 o 
  -4   5   0     7619.19     7383.01    117.45 o 
  -3   5   0     1458.37     1438.18     26.47 o 
  -2   5   0     7345.33     7036.20     70.71 o 
  -1   5   0     5355.13     5665.29     74.92 o 
   0   5   0    20558.04    20578.44    244.53 o 
   1   5   0     1064.21     1137.65     57.42 o 
   2   5   0    18338.10    19219.85    245.58 o 
   3   5   0       95.11       82.99     14.61 o 
   4   5   0     4145.72     3989.19     56.88 o 
   5   5   0       24.01       37.72      9.30 o 
   6   5   0     8877.03     9254.51    139.96 o 
   7   5   0      313.55      319.38     26.42 o 
   8   5   0     1581.13     1696.45     59.74 o 
   9   5   0        5.03       -3.48     18.51 o 
 -10   6   0     2071.15     2194.27     92.48 o 
  -9   6   0      420.97      366.72     39.59 o 
  -8   6   0     3191.52     3346.46    101.91 o 
  -7   6   0      148.86      143.04     23.96 o 
  -6   6   0     5943.99     5671.56    306.23 o 
  -5   6   0      159.19      161.90     20.86 o 
  -4   6   0     4341.64     4257.81    105.72 o 
  -3   6   0        8.05       12.20      6.70 o 
  -2   6   0    11845.46    11897.96    123.83 o 
  -1   6   0       44.41       49.56     13.91 o 
   0   6   0    10310.02    10215.88    162.85 o 
   1   6   0      102.90       98.37     25.46 o 
   2   6   0     4616.58     4475.74    138.08 o 
   3   6   0      669.86      777.67     56.78 o 
   4   6   0     4743.94     4775.54    111.82 o 
   5   6   0      162.51      190.03     20.25 o 
   6   6   0     2109.28     2117.36     60.98 o 
   7   6   0      441.47      442.03     31.21 o 
   8   6   0     1670.94     1632.59     59.67 o 
   9   6   0       17.49       17.04     21.82 o 
 -10   7   0     1362.58     1405.77     83.59 o 
  -9   7   0      327.70      345.03     38.49 o 
  -8   7   0     3379.21     3556.30    112.25 o 
  -7   7   0      204.21      240.01     51.70 o 
  -6   7   0     5618.30     5892.50    238.00 o 
  -5   7   0       44.43       69.87     16.30 o 
  -4   7   0     3998.69     3797.08     99.04 o 
  -3   7   0      759.87      791.58     25.10 o 
  -2   7   0     4330.16     3970.47    131.91 o 
  -1   7   0       58.75      103.80     26.34 o 
   0   7   0     4648.56     4700.75    146.19 o 
   1   7   0      711.91      811.62     56.01 o 
   2   7   0     5051.24     5184.55    159.84 o 
   3   7   0        1.22        7.92     25.97 o 
   4   7   0     8022.67     8174.73    203.33 o 
   5   7   0       37.38       34.39     20.08 o 
   6   7   0     6879.35     6937.35    264.56 o 
   7   7   0       66.92      126.85     26.46 o 
   8   7   0     1583.68     1561.42     81.93 o 
   9   7   0       32.10       -4.69     23.99 o 
 -10   8   0      981.65     1024.53     76.35 o 
  -9   8   0      122.50      133.08     27.15 o 
  -8   8   0     4159.34     4235.52    165.15 o 
  -7   8   0     1362.86     1506.48     92.73 o 
  -6   8   0     2157.42     2101.14     71.59 o 
  -5   8   0       94.74       82.12     10.07 o 
  -4   8   0     5344.30     5425.93    113.07 o 
  -3   8   0       60.82       67.95     13.70 o 
  -2   8   0     3620.68     3451.23    128.72 o 
  -1   8   0       64.47       51.31     26.90 o 
   0   8   0     2104.68     1975.93     97.82 o 
   1   8   0      384.84      397.26     44.97 o 
   2   8   0     3668.75     3596.55    137.35 o 
   3   8   0      483.63      502.27     38.87 o 
   4   8   0     7473.70     7323.03    241.70 o 
   5   8   0      201.60      179.70     41.59 o 
   6   8   0     1755.06     1748.68     76.86 o 
   7   8   0        1.59       -4.46     27.98 o 
   8   8   0      836.63      759.81     56.21 o 
  -9   9   0      184.66      188.67     44.84 o 
  -8   9   0     2142.18     2239.88     85.47 o 
  -7   9   0      638.16      695.49     54.14 o 
  -6   9   0     1806.66     1756.78    134.97 o 
  -5   9   0      294.16      259.31     65.47 o 
  -4   9   0     3711.72     3626.20    225.01 o 
  -3   9   0       36.63       47.60     28.37 o 
  -2   9   0     3639.89     3251.67    132.72 o 
  -1   9   0       85.52      110.70     31.64 o 
   0   9   0     2811.86     2929.51    126.18 o 
   1   9   0      530.76      454.20     50.24 o 
   2   9   0     5080.03     5267.48    178.44 o 
   3   9   0        2.57        3.35     22.16 o 
   4   9   0     4410.25     4211.74    119.55 o 
   5   9   0        9.78       10.42     21.34 o 
   6   9   0     1868.44     1721.95     79.77 o 
   7   9   0       93.24       69.55     25.59 o 
  -9  10   0      240.12      267.96     35.86 o 
  -8  10   0     1994.33     2035.20    113.82 o 
  -7  10   0     1265.58     1208.20    133.37 o 
  -6  10   0     2102.27     2101.43    107.12 o 
  -5  10   0      180.09      155.97     35.82 o 
  -4  10   0     5237.64     4896.44    178.01 o 
  -3  10   0        8.00       -8.46     25.68 o 
  -2  10   0     5965.64     5679.13    191.37 o 
  -1  10   0       36.70      105.04     34.13 o 
   0  10   0     2981.61     2847.78    131.21 o 
   1  10   0       13.14       -8.34     34.41 o 
   2  10   0     3528.24     3605.57    107.95 o 
   3  10   0      121.88      119.32     26.88 o 
   4  10   0     1647.94     1736.66     78.73 o 
   5  10   0        9.42        6.39     44.74 o 
   6  10   0     1796.10     1800.84     85.78 o 
   7  10   0       17.73        7.53     30.55 o 
  -8  11   0     1884.20     1821.09    116.58 o 
  -7  11   0       21.07       -0.39     30.69 o 
  -6  11   0     1023.27      849.62     77.99 o 
  -5  11   0       17.72       16.85     30.62 o 
  -4  11   0     2494.34     2454.96    127.83 o 
  -3  11   0      287.71      244.22     44.46 o 
  -2  11   0     3655.32     3592.26    154.51 o 
  -1  11   0        1.01      -37.21     37.21 o 
   0  11   0     3491.36     3339.82    150.19 o 
   1  11   0      246.62      231.53     50.07 o 
   2  11   0     3115.18     2890.08    100.64 o 
   3  11   0       27.91       22.88     23.64 o 
   4  11   0     2096.03     2111.77     91.44 o 
   5  11   0       78.89       73.56     26.48 o 
   6  11   0     1165.38     1206.18     73.37 o 
  -7  12   0       59.33       83.85     36.31 o 
  -6  12   0     1519.68     1583.39    108.52 o 
  -5  12   0      128.73      138.07     25.78 o 
  -4  12   0     2467.50     2487.56    132.81 o 
  -3  12   0      113.71       83.59     34.75 o 
  -2  12   0     2722.75     2602.46    136.73 o 
  -1  12   0       36.58       23.76     38.95 o 
   0  12   0     4254.74     3910.43    120.87 o 
   1  12   0       10.41       56.18     27.74 o 
   2  12   0     3020.88     3190.02    121.70 o 
   3  12   0       53.31       34.16     23.29 o 
   4  12   0     2077.97     1987.45     92.08 o 
   5  12   0       62.00       48.54     26.47 o 
  -6  13   0     1642.73     1626.67    116.32 o 
  -5  13   0      280.74      208.90     31.63 o 
  -4  13   0     1753.56     1831.39     80.70 o 
  -3  13   0       47.61       46.10     24.15 o 
  -2  13   0     3525.62     3466.80    115.31 o 
  -1  13   0       29.75      -10.01     30.31 o 
   0  13   0     1462.82     1531.23     77.84 o 
   1  13   0      304.08      288.94     39.35 o 
   2  13   0     2536.39     2756.09    109.26 o 
   3  13   0       70.95       76.02     23.25 o 
  -4  14   0     1688.32     1730.95     81.74 o 
  -3  14   0      118.39       90.21     24.93 o 
  -2  14   0     1790.00     1829.31     86.75 o 
  -1  14   0      125.82       97.24     39.76 o 
   0  14   0      876.69      960.61     65.64 o 
   1  14   0      112.12       98.26     83.81 o 
   1 -15   1        1.48       -9.01     23.92 o 
   2 -15   1     1306.08     1330.05     76.22 o 
  -2 -14   1     2806.89     2906.55    189.91 o 
  -1 -14   1       63.05       65.87     27.60 o 
   0 -14   1      782.78      849.89     60.42 o 
   1 -14   1       21.48        1.45     51.10 o 
   2 -14   1      803.93      907.42    122.42 o 
   3 -14   1       17.35       14.59     21.98 o 
   4 -14   1     1742.80     1794.36    150.23 o 
   5 -14   1      309.05      275.01     53.11 o 
  -4 -13   1     1929.20     1882.85     92.04 o 
  -3 -13   1      230.72      257.92     52.86 o 
  -2 -13   1     3865.86     3803.85    127.98 o 
  -1 -13   1        1.63      -26.91     26.91 o 
   0 -13   1     2465.28     2554.25     98.89 o 
   1 -13   1       23.86       19.31     23.94 o 
   2 -13   1     1928.01     2085.19     86.52 o 
   3 -13   1      184.53      158.40     29.02 o 
   4 -13   1     1739.92     1701.48     75.65 o 
   5 -13   1      224.92      143.14     39.87 o 
   6 -13   1     2792.73     2503.94    143.08 o 
  -5 -12   1      124.99       85.17     27.60 o 
  -4 -12   1     1541.49     1456.51     77.39 o 
  -3 -12   1       54.48       24.34     54.56 o 
  -2 -12   1     3880.71     3871.28     98.58 o 
  -1 -12   1       21.59       80.28     26.10 o 
   0 -12   1     2500.79     2381.91     91.03 o 
   1 -12   1      782.94      704.13     49.46 o 
   2 -12   1     1066.65     1148.61     98.08 o 
   3 -12   1      562.83      520.98     43.34 o 
   4 -12   1     1641.93     1728.87     72.46 o 
   5 -12   1       77.31       50.26     18.43 o 
   6 -12   1      861.50      889.34     82.12 o 
   7 -12   1       12.91       -3.30     28.98 o 
  -6 -11   1     1581.92     1528.09     79.69 o 
  -5 -11   1      291.87      280.22     38.22 o 
  -4 -11   1     2481.38     2444.88     94.61 o 
  -3 -11   1        0.52      -15.84     50.46 o 
  -2 -11   1     3082.27     3210.75     84.60 o 
  -1 -11   1      491.24      508.99     42.78 o 
   0 -11   1     7580.72     8041.37    170.92 o 
   1 -11   1       22.18      -23.73     23.73 o 
   2 -11   1     2780.23     2810.12     90.64 o 
   3 -11   1      167.74      147.49     25.02 o 
   4 -11   1     3855.93     3756.16    204.42 o 
   5 -11   1        4.95       -1.19     16.21 o 
   6 -11   1     4586.52     4363.42    178.13 o 
   7 -11   1      603.08      568.37     67.85 o 
   8 -11   1     2647.22     2473.60    140.37 o 
  -7 -10   1      156.08      149.41     59.87 o 
  -6 -10   1     1436.72     1394.02     74.63 o 
  -5 -10   1        0.30      -19.91     22.69 o 
  -4 -10   1     2525.30     2577.46    107.78 o 
  -3 -10   1        4.47       28.44     27.58 o 
  -2 -10   1     2889.17     2816.96    129.58 o 
  -1 -10   1      104.85      137.94     26.08 o 
   0 -10   1     2789.63     2814.67     89.51 o 
   1 -10   1      362.53      320.35     46.35 o 
   2 -10   1     1645.92     1704.89     97.62 o 
   3 -10   1        8.36       19.71     16.68 o 
   4 -10   1     3659.96     3602.37    120.17 o 
   5 -10   1      355.02      396.86     31.57 o 
   6 -10   1     3927.91     3650.75    155.71 o 
   7 -10   1      133.90      155.03     40.96 o 
   8 -10   1     1902.55     1906.43    118.57 o 
   9 -10   1       62.05       12.61     31.74 o 
  -8  -9   1     1068.84     1179.82     70.19 o 
  -7  -9   1        0.69      -23.13     23.13 o 
  -6  -9   1     2370.93     2290.69     89.95 o 
  -5  -9   1       50.25      107.41     27.22 o 
  -4  -9   1     3358.44     3227.93     99.68 o 
  -3  -9   1      540.32      507.43     40.10 o 
  -2  -9   1     2436.54     2370.86     80.11 o 
  -1  -9   1      544.03      516.25     30.88 o 
   0  -9   1     4497.27     4105.79    148.93 o 
   1  -9   1     1194.21     1054.19     72.55 o 
   2  -9   1     5087.34     4949.89    167.62 o 
   3  -9   1      167.31      242.96     39.91 o 
   4  -9   1     4055.87     3866.18     81.88 o 
   5  -9   1      106.17      101.24     18.70 o 
   6  -9   1     2711.70     2530.38    123.36 o 
   7  -9   1      695.17      707.51     96.03 o 
   8  -9   1     1376.83     1353.96     98.74 o 
   9  -9   1      192.55      153.04     37.58 o 
  -8  -8   1     1329.55     1356.41     56.22 o 
  -7  -8   1      112.68      138.93     22.90 o 
  -6  -8   1     5201.12     5221.27    103.51 o 
  -5  -8   1      164.49      174.02     24.85 o 
  -4  -8   1     7978.56     7726.17    118.58 o 
  -3  -8   1        8.39       20.44     36.04 o 
  -2  -8   1     4869.83     4903.13    113.55 o 
  -1  -8   1      121.58      123.56     20.64 o 
   0  -8   1    10703.78    10854.64    260.94 o 
   1  -8   1     3814.90     3988.80    145.13 o 
   2  -8   1     6140.31     5673.34    172.05 o 
   3  -8   1        1.30        0.96     21.62 o 
   4  -8   1     3631.10     3354.83     67.13 o 
   5  -8   1       20.74       55.89     13.09 o 
   6  -8   1     3351.71     3349.73     76.43 o 
   7  -8   1      901.34      963.23     76.29 o 
   8  -8   1     3596.32     3715.32    111.76 o 
   9  -8   1      302.68      333.87     38.32 o 
  10  -8   1     1615.89     1617.64    114.78 o 
  -9  -7   1        1.11       -8.79     31.27 o 
  -8  -7   1     1312.49     1369.30     54.79 o 
  -7  -7   1       89.83       76.77     18.36 o 
  -6  -7   1     3929.29     3999.80    130.94 o 
  -5  -7   1      584.72      591.54     31.66 o 
  -4  -7   1     3457.30     3445.78     70.15 o 
  -3  -7   1      467.74      482.49     23.33 o 
  -2  -7   1     6186.85     5988.17    111.56 o 
  -1  -7   1        1.40      -11.32     22.56 o 
   0  -7   1    10111.25    10067.57    236.15 o 
   1  -7   1     3841.35     3791.66    112.60 o 
   2  -7   1     6504.14     6213.53    172.43 o 
   3  -7   1      730.32      809.29     34.22 o 
   4  -7   1     4729.67     4357.68     73.81 o 
   5  -7   1      273.74      265.77     27.24 o 
   6  -7   1     2078.36     2027.55     78.96 o 
   7  -7   1      596.58      607.66     48.31 o 
   8  -7   1     3368.05     3496.31    106.50 o 
   9  -7   1      215.25      202.89     31.81 o 
  10  -7   1     2023.21     2208.24     94.27 o 
  -9  -6   1        0.15       18.45     22.06 o 
  -8  -6   1      724.01      674.08     50.54 o 
  -7  -6   1      282.33      314.85     27.28 o 
  -6  -6   1     2436.30     2463.53     63.74 o 
  -5  -6   1      662.05      650.21     31.83 o 
  -4  -6   1     2741.38     2723.43     59.04 o 
  -3  -6   1      108.36       82.49     12.21 o 
  -2  -6   1     3452.41     3208.81     54.68 o 
  -1  -6   1      265.55      252.79     31.92 o 
   0  -6   1    22948.41    23762.88    440.25 o 
   1  -6   1     8970.39     9865.10    119.08 o 
   2  -6   1    17492.94    17882.76    289.95 o 
   3  -6   1      340.81      313.39     16.59 o 
   4  -6   1     6236.06     6091.52    238.70 o 
   5  -6   1      971.74     1047.62     29.16 o 
   6  -6   1     6897.00     6876.41    186.90 o 
   7  -6   1       19.90       47.07     18.98 o 
   8  -6   1     3337.56     3439.71    104.30 o 
   9  -6   1      107.88       90.81     22.76 o 
  10  -6   1     2296.24     2456.49     98.90 o 
 -10  -5   1     2179.08     2137.78     93.56 o 
  -9  -5   1       54.01       65.69     23.48 o 
  -8  -5   1     2264.11     2236.83     66.40 o 
  -7  -5   1      198.51      158.78     19.66 o 
  -6  -5   1     6500.49     6783.05    111.93 o 
  -5  -5   1      552.52      585.79     30.38 o 
  -4  -5   1     2146.50     1992.51     47.92 o 
  -3  -5   1     1017.31     1066.95     31.39 o 
  -2  -5   1    12814.72    12975.56    146.20 o 
  -1  -5   1     2650.91     2488.24     60.88 o 
   0  -5   1    13865.95    13871.61    178.17 o 
   1  -5   1     1508.62     1544.03     33.21 o 
   2  -5   1     8980.18     8715.98     89.77 o 
   3  -5   1      335.96      282.57     20.37 o 
   4  -5   1     6550.59     6543.56    134.10 o 
   5  -5   1      476.77      367.32     57.90 o 
   6  -5   1     2771.68     2836.91     82.14 o 
   7  -5   1      265.40      316.10     31.82 o 
   8  -5   1     1464.56     1573.64    120.15 o 
   9  -5   1       69.05       63.98     23.95 o 
  10  -5   1     1252.76     1387.45     60.45 o 
 -10  -4   1     2491.37     2394.88     97.61 o 
  -9  -4   1      137.52      166.09     29.99 o 
  -8  -4   1     3639.23     3658.85     83.53 o 
  -7  -4   1       93.82      109.41     18.86 o 
  -6  -4   1     5578.40     5822.40     99.06 o 
  -5  -4   1      228.56      270.92     20.08 o 
  -4  -4   1     4479.07     4362.85     73.12 o 
  -3  -4   1      158.87      194.44     44.37 o 
  -2  -4   1     5752.93     5844.66    100.69 o 
  -1  -4   1     3857.77     3729.45     71.34 o 
   0  -4   1    39202.63    39848.04    453.26 o 
   1  -4   1        2.47        2.66      7.03 o 
   2  -4   1    14115.98    14291.31    177.10 o 
   3  -4   1      198.40      214.92     11.73 o 
   4  -4   1     5659.02     5808.01    107.57 o 
   5  -4   1      226.39      261.94     23.37 o 
   6  -4   1     6509.17     6700.38    135.13 o 
   7  -4   1      384.84      386.66     48.22 o 
   8  -4   1     2831.73     3109.27     98.39 o 
   9  -4   1       31.06       30.66     17.14 o 
  10  -4   1     1672.59     1778.71     94.12 o 
 -10  -3   1     3038.06     3094.14    193.31 o 
  -9  -3   1        2.11        0.67     13.70 o 
  -8  -3   1     5047.68     5003.41     97.33 o 
  -7  -3   1      376.93      398.35     25.52 o 
  -6  -3   1     7151.53     7270.35    110.71 o 
  -5  -3   1        3.21        4.00     11.05 o 
  -4  -3   1    15095.20    15787.69    173.29 o 
  -3  -3   1       46.20       69.11      9.17 o 
  -2  -3   1    11277.12    11344.38    120.01 o 
  -1  -3   1     5575.25     6350.87     95.17 o 
   0  -3   1    27611.78    28821.65    714.02 o 
   1  -3   1     1526.58     1665.51     48.15 o 
   2  -3   1    14226.92    14825.79    130.77 o 
   3  -3   1       21.97       22.03     11.86 o 
   4  -3   1     6262.60     6186.01    111.12 o 
   5  -3   1      324.52      329.22     14.55 o 
   6  -3   1     8004.72     8150.84    106.97 o 
   7  -3   1      484.42      491.65     21.72 o 
   8  -3   1     2428.85     2408.90    159.77 o 
   9  -3   1       22.88       34.39     47.74 o 
  10  -3   1     1502.12     1518.57     77.46 o 
  11  -3   1      174.08      195.33     37.95 o 
 -11  -2   1       30.18       39.23     35.60 o 
 -10  -2   1     1495.72     1480.70     74.90 o 
  -9  -2   1       11.52      -12.50     19.62 o 
  -8  -2   1     2788.34     2785.02    107.87 o 
  -7  -2   1       14.84       -2.81     14.56 o 
  -6  -2   1    12073.90    12894.88    215.28 o 
  -5  -2   1     1056.27     1267.33     35.99 o 
  -4  -2   1    20547.40    21910.63    194.84 o 
  -3  -2   1      425.66      443.09     14.08 o 
  -2  -2   1     6298.85     6402.87     73.76 o 
  -1  -2   1      702.11      554.31     17.95 o 
   0  -2   1    12744.71    14070.38    215.98 o 
   1  -2   1      187.80      173.29      8.35 o 
   2  -2   1     9224.89     9470.49    210.19 o 
   3  -2   1     3375.69     3384.24    102.04 o 
   4  -2   1     1729.86     1548.38     36.39 o 
   5  -2   1      333.55      350.51     19.18 o 
   6  -2   1     4680.85     4565.05     67.09 o 
   7  -2   1      106.77       82.63     16.76 o 
   8  -2   1     3010.37     2918.12    200.78 o 
   9  -2   1      378.73      404.13     65.04 o 
  10  -2   1     1963.85     2025.88     88.96 o 
  11  -2   1      289.45      392.03     95.68 o 
 -11  -1   1        7.68       28.72    123.09 o 
 -10  -1   1     1968.22     1943.09     84.64 o 
  -9  -1   1       28.84       43.19     23.05 o 
  -8  -1   1     3837.08     3841.14     95.36 o 
  -7  -1   1       51.71       23.66     17.15 o 
  -6  -1   1     7379.15     7672.71    116.43 o 
  -5  -1   1       11.47       35.54      9.47 o 
  -4  -1   1     8525.20     8957.79    143.26 o 
  -3  -1   1      328.35      286.68     10.21 o 
  -2  -1   1     2239.81     2703.98     37.47 o 
   1  -1   1      710.77      961.47     22.75 o 
   2  -1   1    25692.17    26690.28    253.57 o 
   3  -1   1     2593.87     2557.72     44.68 o 
   4  -1   1      459.68      375.07     11.50 o 
   5  -1   1     2391.49     2758.67     42.23 o 
   6  -1   1     8758.84     8874.37    156.19 o 
   7  -1   1       80.29       92.45     10.55 o 
   8  -1   1     3022.54     3039.28    137.44 o 
   9  -1   1        9.64       26.12     21.51 o 
  10  -1   1     1492.26     1631.32     79.74 o 
 -11   0   1      272.83      258.36     36.27 o 
 -10   0   1     1261.91     1268.92     68.08 o 
  -9   0   1      414.15      432.45     43.65 o 
  -8   0   1     4431.66     4692.83    164.91 o 
  -7   0   1       12.70       21.92     10.42 o 
  -6   0   1     7813.49     8323.40    258.81 o 
  -5   0   1     1727.30     2021.78     34.15 o 
  -4   0   1     5611.16     5971.26     73.02 o 
  -3   0   1        8.46       14.13      5.37 o 
  -2   0   1     8074.02     9300.16     82.78 o 
   1   0   1       19.21       19.66      5.95 o 
   2   0   1     3538.11     3521.20     47.51 o 
   3   0   1     2401.01     2204.91     34.12 o 
   4   0   1     8536.43     9180.94    105.85 o 
   5   0   1        0.47        5.18      7.34 o 
   6   0   1     5828.22     5968.60     85.46 o 
   7   0   1      127.34      137.86     12.20 o 
   8   0   1     2837.04     3116.36     96.51 o 
   9   0   1       13.00       73.79     44.90 o 
  10   0   1     1189.12     1363.62    141.80 o 
 -11   1   1      301.26      365.49     42.63 o 
 -10   1   1     1220.63     1181.55     76.31 o 
  -9   1   1      349.95      292.04     33.44 o 
  -8   1   1     6188.74     6258.44    225.87 o 
  -7   1   1       64.44       54.53     15.92 o 
  -6   1   1     6707.39     7082.94     85.54 o 
  -5   1   1      330.70      351.53     16.27 o 
  -4   1   1     3771.86     3900.75     67.63 o 
  -3   1   1       56.50       51.23      5.44 o 
  -2   1   1     3183.93     3032.33     33.16 o 
  -1   1   1      189.25      165.38      8.26 o 
   0   1   1    11368.93    11205.34    433.45 o 
   1   1   1      240.78      390.91     12.90 o 
   2   1   1     8337.03     9313.64    112.21 o 
   3   1   1      531.79      591.32     20.39 o 
   4   1   1    10966.60    11608.04    140.87 o 
   5   1   1       65.93       70.74      9.44 o 
   6   1   1     8063.90     8300.50    133.11 o 
   7   1   1      242.17      292.39     30.45 o 
   8   1   1     2825.79     2981.55     69.21 o 
   9   1   1        7.61       26.68     27.28 o 
  10   1   1     1733.94     1826.48     89.69 o 
 -11   2   1      199.44      237.32     36.36 o 
 -10   2   1     2054.33     2110.17     87.59 o 
  -9   2   1       65.03       83.14     22.58 o 
  -8   2   1     6751.04     6642.67    124.06 o 
  -7   2   1      507.97      496.93     32.90 o 
  -6   2   1    10073.44    10385.88     97.52 o 
  -5   2   1     3662.21     3963.14     54.99 o 
  -4   2   1     5659.69     5405.51     79.53 o 
  -3   2   1        5.93        3.39      3.91 o 
  -2   2   1    16380.60    16561.40    164.85 o 
  -1   2   1      108.59      139.54      7.30 o 
   0   2   1     9741.94    10460.76    136.74 o 
   1   2   1     4464.27     4957.55     75.03 o 
   2   2   1    12839.99    13756.07    142.45 o 
   3   2   1       54.60       80.19     11.40 o 
   4   2   1    15006.79    15638.40    177.66 o 
   5   2   1      567.08      605.34     27.05 o 
   6   2   1     3822.51     3968.25     98.80 o 
   7   2   1      620.67      577.98     31.22 o 
   8   2   1     3522.34     3445.82     79.33 o 
   9   2   1        0.44       31.02     44.65 o 
  10   2   1     2123.33     2082.20    203.08 o 
 -11   3   1      188.71      147.19     51.73 o 
 -10   3   1     1215.92     1217.12     66.63 o 
  -9   3   1       96.86       67.88     22.06 o 
  -8   3   1     3447.26     3365.12     97.73 o 
  -7   3   1      543.41      512.60     15.94 o 
  -6   3   1     7128.55     6726.50    107.07 o 
  -5   3   1     1511.78     1575.44     41.48 o 
  -4   3   1     9329.99     8819.91    135.20 o 
  -3   3   1      137.21      122.90      6.44 o 
  -2   3   1     8523.86     8443.80     83.59 o 
  -1   3   1     1702.60     1569.95     25.82 o 
   0   3   1     2505.93     2754.80    241.73 o 
   1   3   1      794.86      796.04     21.30 o 
   2   3   1    10821.18    11195.27    155.51 o 
   3   3   1     1236.94     1265.84     42.24 o 
   4   3   1     7288.56     7460.29    101.63 o 
   5   3   1      164.91      185.01     18.68 o 
   6   3   1     3314.83     3329.40    108.69 o 
   7   3   1       39.28       48.89     16.83 o 
   8   3   1     3204.75     3322.95     79.93 o 
   9   3   1        1.09       46.11     31.89 o 
  10   3   1     1470.06     1562.66    113.53 o 
 -11   4   1       28.68       12.06     27.26 o 
 -10   4   1      919.75      917.26     78.60 o 
  -9   4   1      320.57      333.74     34.23 o 
  -8   4   1     3053.89     3140.92     94.90 o 
  -7   4   1      300.42      239.03     20.31 o 
  -6   4   1     9120.08     8924.63     86.71 o 
  -5   4   1      402.76      409.34     16.44 o 
  -4   4   1    15136.44    14977.55    141.32 o 
  -3   4   1      273.38      273.23     12.08 o 
  -2   4   1     5855.50     5779.14     59.20 o 
  -1   4   1     2731.31     2769.85     64.54 o 
   0   4   1    11131.37    11014.44    159.58 o 
   1   4   1      353.06      403.61     17.72 o 
   2   4   1     9563.54     9557.66    213.36 o 
   3   4   1      177.15      191.68     14.92 o 
   4   4   1     4021.54     4037.82    106.85 o 
   5   4   1       95.07      119.09     13.11 o 
   6   4   1     1616.21     1770.42     72.18 o 
   7   4   1      235.38      192.77     22.23 o 
   8   4   1     3283.68     3338.48    125.40 o 
   9   4   1       12.05       23.11     35.99 o 
 -11   5   1       63.67       55.83     78.34 o 
 -10   5   1      901.43     1029.30     63.22 o 
  -9   5   1      226.34      269.39     43.82 o 
  -8   5   1     3210.93     3292.27     98.45 o 
  -7   5   1      410.46      382.40     35.56 o 
  -6   5   1     5140.73     5186.61     92.04 o 
  -5   5   1        4.78        6.19      8.12 o 
  -4   5   1     2851.09     2835.18     41.09 o 
  -3   5   1      209.82      213.53     11.64 o 
  -2   5   1     8010.33     7667.69     86.26 o 
  -1   5   1     1934.80     2137.00     42.12 o 
   0   5   1    20243.31    20055.31    250.87 o 
   1   5   1     1174.11     1281.00     64.93 o 
   2   5   1    11614.94    12062.97    265.08 o 
   3   5   1       79.57       69.36     22.68 o 
   4   5   1     4112.95     4033.13    149.99 o 
   5   5   1      311.09      290.10     19.21 o 
   6   5   1     3070.00     3035.17    119.13 o 
   7   5   1      110.63      118.82     35.79 o 
   8   5   1     2462.07     2321.11    135.15 o 
   9   5   1        3.62       62.47     39.67 o 
 -10   6   1     1195.77     1252.86     70.37 o 
  -9   6   1      333.46      359.30     37.28 o 
  -8   6   1     3257.53     3237.43     98.72 o 
  -7   6   1      128.40      113.74     21.43 o 
  -6   6   1     2301.07     2273.66     59.30 o 
  -5   6   1      217.04      192.87      9.20 o 
  -4   6   1     3201.96     3242.83     43.47 o 
  -3   6   1      110.38      128.00     10.51 o 
  -2   6   1    11028.83    10809.63    144.10 o 
  -1   6   1       50.82       73.04     13.00 o 
   0   6   1     5782.03     5250.83    129.80 o 
   1   6   1      373.37      391.71     47.73 o 
   2   6   1     7589.43     7685.92    201.57 o 
   3   6   1       11.85       15.50     13.09 o 
   4   6   1     4675.95     4191.09    391.38 o 
   5   6   1        3.69       29.67     37.68 o 
   6   6   1     8045.95     7999.06    168.18 o 
   7   6   1      216.36      202.55     32.05 o 
   8   6   1     2361.33     2339.87     90.98 o 
   9   6   1       66.52       84.64     45.11 o 
 -10   7   1     1376.38     1512.65     75.69 o 
  -9   7   1      207.55      218.83     37.54 o 
  -8   7   1     1295.98     1364.23     63.86 o 
  -7   7   1      225.52      239.50     27.48 o 
  -6   7   1     2421.94     2303.95     72.97 o 
  -5   7   1      246.15      267.55     13.45 o 
  -4   7   1     2471.70     2386.18     43.63 o 
  -3   7   1       78.09       95.50      9.52 o 
  -2   7   1     8879.18     8877.54    110.80 o 
  -1   7   1      169.61      212.53     18.44 o 
   0   7   1     4166.27     4103.00     66.85 o 
   1   7   1      154.27      157.62     10.69 o 
   2   7   1     4851.59     4824.94    158.30 o 
   3   7   1       25.89        8.16     28.84 o 
   4   7   1     7982.01     8210.22    234.54 o 
   5   7   1      381.36      368.65     37.51 o 
   6   7   1     2149.00     2167.77     84.52 o 
   7   7   1       67.71       53.30     57.49 o 
   8   7   1      613.15      613.43     60.82 o 
 -10   8   1     1176.72     1134.73     67.41 o 
  -9   8   1        2.34      -12.76     24.96 o 
  -8   8   1     4524.70     4423.19    126.00 o 
  -7   8   1      596.93      589.10     40.38 o 
  -6   8   1     4134.69     4025.17    141.03 o 
  -5   8   1      121.92      138.12     17.16 o 
  -4   8   1     5316.82     5213.81     82.99 o 
  -3   8   1       45.78       72.73     14.78 o 
  -2   8   1    10344.30     9665.41    141.85 o 
  -1   8   1      117.61      155.71     25.12 o 
   0   8   1     1793.67     1772.33     41.75 o 
   1   8   1      503.46      451.29     48.12 o 
   2   8   1     4698.97     4981.02    169.48 o 
   3   8   1       63.69       75.87     32.11 o 
   4   8   1     3979.50     3777.41    156.30 o 
   5   8   1       24.00      -14.81     22.56 o 
   6   8   1     1584.80     1539.10     94.10 o 
   7   8   1        0.69       34.55     25.63 o 
  -9   9   1      359.30      343.81     45.57 o 
  -8   9   1     2230.68     2373.91    186.14 o 
  -7   9   1     1567.82     1600.49     66.53 o 
  -6   9   1     1669.02     1837.86     66.80 o 
  -5   9   1      383.11      394.81     29.98 o 
  -4   9   1     8755.25     8462.50    346.32 o 
  -3   9   1       39.41       51.76     13.20 o 
  -2   9   1     8795.72     8620.38    299.45 o 
  -1   9   1      910.87      879.20     69.22 o 
   0   9   1     1914.66     1901.82    104.55 o 
   1   9   1      243.95      146.26     34.95 o 
   2   9   1     3002.47     3170.62    138.79 o 
   3   9   1       31.57       18.77     31.93 o 
   4   9   1     3359.35     3109.20    104.29 o 
   5   9   1       35.74       38.86     23.17 o 
   6   9   1     1221.93     1252.89     72.66 o 
   7   9   1       74.72       54.06     26.78 o 
  -9  10   1      195.16      212.66     52.73 o 
  -8  10   1     1682.83     1788.63     76.88 o 
  -7  10   1        5.14        8.15     33.44 o 
  -6  10   1     2332.31     2354.31    110.44 o 
  -5  10   1      310.22      326.70     48.63 o 
  -4  10   1     3289.23     3039.00    138.73 o 
  -3  10   1      151.35      198.34     39.00 o 
  -2  10   1     4472.12     4401.95    167.52 o 
  -1  10   1        8.00       17.09     31.94 o 
   0  10   1     2583.53     2680.41    131.38 o 
   1  10   1       58.04       32.50     76.53 o 
   2  10   1     2956.07     2870.91    140.08 o 
   3  10   1        5.22       43.57     35.17 o 
   4  10   1     2906.95     2983.86    105.91 o 
   5  10   1       83.04       85.21     28.86 o 
   6  10   1     1313.50     1279.56     75.26 o 
  -8  11   1     1764.32     1614.56    112.24 o 
  -7  11   1       17.28       30.16     36.32 o 
  -6  11   1      914.01      949.71     82.03 o 
  -5  11   1      275.98      287.64     48.96 o 
  -4  11   1     2802.96     2692.34    135.82 o 
  -3  11   1      305.50      311.14     52.09 o 
  -2  11   1     3861.38     3718.10    160.39 o 
  -1  11   1      476.81      433.68     58.38 o 
   0  11   1     3243.53     3127.42    149.57 o 
   1  11   1       78.42      112.15     41.19 o 
   2  11   1     3141.58     2714.81    141.74 o 
   3  11   1        0.85      -25.78     25.78 o 
   4  11   1     2047.26     1977.21     91.72 o 
   5  11   1       63.30      128.97     32.52 o 
  -7  12   1      123.89      183.86     47.30 o 
  -6  12   1     1092.13     1058.00     91.11 o 
  -5  12   1        2.28       10.83     32.43 o 
  -4  12   1     2023.38     2114.04    126.21 o 
  -3  12   1      482.45      487.53     62.66 o 
  -2  12   1     1369.75     1323.12    100.01 o 
  -1  12   1      644.08      514.39     64.48 o 
   0  12   1     3495.11     3352.73    162.10 o 
   1  12   1       71.68      183.64     51.98 o 
   2  12   1     1382.66     1402.10     62.48 o 
   3  12   1       36.96        5.89     23.43 o 
   4  12   1     2167.67     2179.59    104.31 o 
  -5  13   1      495.37      529.66     66.67 o 
  -4  13   1     1539.99     1600.40    114.69 o 
  -3  13   1       31.72       55.49     37.69 o 
  -2  13   1     2178.42     2215.92    136.28 o 
  -1  13   1      102.61      127.89     45.36 o 
   0  13   1     2368.69     2281.73    140.46 o 
   1  13   1      323.01      312.45     41.74 o 
   2  13   1     1705.13     1754.79     89.95 o 
  -3  14   1       48.17       14.60     37.74 o 
  -2  14   1     1538.40     1568.21     82.36 o 
  -1  14   1       99.91       68.91     27.32 o 
  -1 -15   2       67.29       46.83     25.53 o 
   0 -15   2     1732.96     1843.93     92.49 o 
   1 -15   2      221.89      270.94     39.08 o 
   2 -15   2      734.36      817.98     60.81 o 
   3 -15   2      166.36      121.14     28.69 o 
  -3 -14   2      131.76      193.81     38.67 o 
  -2 -14   2     2647.25     2600.76    151.38 o 
  -1 -14   2       10.58      -24.20     25.67 o 
   0 -14   2     1948.23     1958.52     88.57 o 
   1 -14   2       15.59       23.45     27.58 o 
   2 -14   2      999.78     1060.17    109.95 o 
   3 -14   2      208.12      222.57     49.53 o 
   4 -14   2     1865.61     1951.75     83.13 o 
   5 -14   2       21.88       12.98     31.50 o 
  -5 -13   2       96.10      154.34     34.52 o 
  -4 -13   2     1210.57     1319.95     75.18 o 
  -3 -13   2       62.01       43.36     21.27 o 
  -2 -13   2     2757.87     2748.00    105.02 o 
  -1 -13   2       36.19       30.90     25.54 o 
   0 -13   2     3135.62     3200.43    108.82 o 
   1 -13   2      836.19      733.58     52.39 o 
   2 -13   2     1399.06     1497.24     81.86 o 
   3 -13   2      516.88      506.15     43.33 o 
   4 -13   2     1727.75     1741.46     75.18 o 
   5 -13   2       17.59      -11.81     31.25 o 
   6 -13   2      981.18      944.80     87.72 o 
   7 -13   2        7.92      -19.42     35.46 o 
  -6 -12   2     1235.92     1146.20     92.12 o 
  -5 -12   2      264.23      268.47     39.34 o 
  -4 -12   2      741.35      743.15     54.52 o 
  -3 -12   2      362.62      329.76     63.76 o 
  -2 -12   2     2977.08     3000.55    103.70 o 
  -1 -12   2       15.30       57.27     25.23 o 
   0 -12   2     2376.21     2343.10     88.22 o 
   1 -12   2     2536.51     2646.44    163.43 o 
   2 -12   2     5057.21     4897.97    128.27 o 
   3 -12   2      116.05      126.96     29.71 o 
   4 -12   2     1357.83     1370.17     62.71 o 
   5 -12   2       40.98       35.21     33.15 o 
   6 -12   2     3816.64     3603.81    166.49 o 
   7 -12   2       43.96       30.56     30.27 o 
  -7 -11   2       28.51       64.62     27.60 o 
  -6 -11   2     1095.48     1071.16     66.39 o 
  -5 -11   2      386.14      339.30     38.45 o 
  -4 -11   2     2848.47     2769.38     99.21 o 
  -3 -11   2        1.93        0.08     23.34 o 
  -2 -11   2     2953.05     2960.69     79.85 o 
  -1 -11   2       40.22       36.53     23.84 o 
   0 -11   2    10371.33    10361.25    197.96 o 
   1 -11   2      469.55      441.98     37.68 o 
   2 -11   2     4485.37     4246.45    112.72 o 
   3 -11   2      494.72      466.54     57.54 o 
   4 -11   2     3763.19     3662.36    174.29 o 
   5 -11   2      131.53      136.66     23.21 o 
   6 -11   2     3300.75     3117.16    148.81 o 
   7 -11   2      263.63      207.26     46.55 o 
   8 -11   2     1168.68     1237.06    101.40 o 
  -8 -10   2     1479.05     1579.88     81.79 o 
  -7 -10   2       34.71        4.99     22.51 o 
  -6 -10   2     2909.08     2880.75    103.74 o 
  -5 -10   2      255.88      245.01     33.57 o 
  -4 -10   2     1536.97     1682.77     74.02 o 
  -3 -10   2       24.67       52.17     22.61 o 
  -2 -10   2     2999.65     2908.75     91.19 o 
  -1 -10   2       21.72      -11.25     19.02 o 
   0 -10   2     4805.36     4718.25    116.00 o 
   1 -10   2      545.45      495.41     25.43 o 
   2 -10   2     4629.55     4635.88    111.43 o 
   3 -10   2      308.04      323.23     30.02 o 
   4 -10   2     3692.94     3604.48    194.27 o 
   5 -10   2      374.34      420.28     34.89 o 
   6 -10   2     2677.76     2644.94    131.50 o 
   7 -10   2      630.32      649.57     67.00 o 
   8 -10   2     1339.90     1518.68    106.57 o 
   9 -10   2       40.60       18.02     35.91 o 
  -8  -9   2     2208.08     2281.08     73.43 o 
  -7  -9   2       41.76       58.52     28.47 o 
  -6  -9   2     3122.56     3197.44     78.53 o 
  -5  -9   2       89.50      108.75     26.06 o 
  -4  -9   2     6914.70     6822.86    109.70 o 
  -3  -9   2      593.65      643.30     31.85 o 
  -2  -9   2     5580.90     5232.63    121.12 o 
  -1  -9   2      205.76      189.82     27.35 o 
   0  -9   2     8920.20     9048.31    163.54 o 
   1  -9   2        1.90       15.34     16.22 o 
   2  -9   2     4313.95     4180.57     99.81 o 
   3  -9   2      209.92      205.63     23.72 o 
   4  -9   2     2967.29     2841.09     66.60 o 
   5  -9   2       70.47       82.83     21.00 o 
   6  -9   2     2703.95     2641.86    126.87 o 
   7  -9   2      151.43      155.77     40.66 o 
   8  -9   2     1421.02     1431.47    101.72 o 
   9  -9   2       96.22       38.30     31.48 o 
  -9  -8   2       12.01       34.40     24.24 o 
  -8  -8   2     2395.92     2475.67     74.43 o 
  -7  -8   2        2.26      -12.40     16.69 o 
  -6  -8   2     6245.09     6203.58    113.06 o 
  -5  -8   2      865.61      916.05     38.22 o 
  -4  -8   2     3495.77     3494.15     70.95 o 
  -3  -8   2     1007.05      966.02     32.16 o 
  -2  -8   2     4652.33     4359.23    132.93 o 
  -1  -8   2       15.59       11.05     15.24 o 
   0  -8   2    10481.92    10373.11    129.81 o 
   1  -8   2      681.39      674.42     43.70 o 
   2  -8   2     1696.01     1607.65     54.55 o 
   3  -8   2        2.65       22.11     13.39 o 
   4  -8   2     3179.38     2976.60     67.77 o 
   5  -8   2       46.94       65.86     13.36 o 
   6  -8   2     2813.71     2735.46    125.46 o 
   7  -8   2       33.68       22.83     24.61 o 
   8  -8   2     1182.31     1276.63     93.79 o 
   9  -8   2       84.53       73.25     33.74 o 
  10  -8   2     1199.79     1309.73    104.81 o 
  -9  -7   2        0.29      -13.61     17.14 o 
  -8  -7   2     4408.16     4271.76     97.84 o 
  -7  -7   2        0.03        4.37     15.03 o 
  -6  -7   2     3690.35     3666.98    112.83 o 
  -5  -7   2        7.07        3.24     13.38 o 
  -4  -7   2     4673.94     4789.43     84.03 o 
  -3  -7   2       19.14       32.02     16.95 o 
  -2  -7   2     7236.14     7504.72    148.44 o 
  -1  -7   2     1857.27     1896.26     88.41 o 
   0  -7   2    14262.07    14831.16    162.59 o 
   1  -7   2      327.62      271.88     15.19 o 
   2  -7   2     4789.80     4683.46     74.74 o 
   3  -7   2     1914.91     2087.12     73.31 o 
   4  -7   2     6226.47     6302.18    110.70 o 
   5  -7   2      352.46      344.84     27.71 o 
   6  -7   2     1526.47     1580.79     92.12 o 
   7  -7   2      728.84      797.55    106.47 o 
   8  -7   2     4096.46     4158.32    169.16 o 
   9  -7   2       88.58      114.05     39.66 o 
  10  -7   2     1164.33     1096.43     95.79 o 
 -10  -6   2     1468.55     1467.35     77.03 o 
  -9  -6   2       42.21       42.85     22.62 o 
  -8  -6   2     3254.26     3081.28     86.14 o 
  -7  -6   2        5.02        5.20     15.33 o 
  -6  -6   2     3277.27     3324.75     73.92 o 
  -5  -6   2      753.85      734.17     31.64 o 
  -4  -6   2     5593.44     5888.97    118.98 o 
  -3  -6   2      858.57      904.44     40.53 o 
  -2  -6   2     4414.51     3980.25     86.73 o 
  -1  -6   2      334.78      310.76     34.12 o 
   0  -6   2    11761.73    11973.08    177.12 o 
   1  -6   2     4994.42     5214.89     86.84 o 
   2  -6   2    19945.02    20450.24    190.61 o 
   3  -6   2        3.39       11.96      5.21 o 
   4  -6   2     6067.68     5756.46     96.22 o 
   5  -6   2      247.38      212.73     17.05 o 
   6  -6   2     5988.20     6082.44    252.30 o 
   7  -6   2      819.88      858.19     98.42 o 
   8  -6   2     3256.84     3191.28    231.01 o 
   9  -6   2      199.98      104.21     38.49 o 
  10  -6   2     1991.05     2105.16    223.78 o 
 -10  -5   2     1876.82     1793.72     82.90 o 
  -9  -5   2      388.03      353.97     29.23 o 
  -8  -5   2     3241.00     3205.71     78.83 o 
  -7  -5   2       25.77       16.37     18.16 o 
  -6  -5   2     5678.64     5936.35    101.35 o 
  -5  -5   2       32.69       56.78     17.42 o 
  -4  -5   2    10972.76    11278.11    135.11 o 
  -3  -5   2      641.70      728.18     20.96 o 
  -2  -5   2     7747.90     7928.93    104.07 o 
  -1  -5   2      240.05      170.02     17.45 o 
   0  -5   2    11116.50    11125.06    159.79 o 
   1  -5   2     2118.33     2198.00     52.60 o 
   2  -5   2    17850.55    17330.21    185.74 o 
   3  -5   2      683.20      657.85     12.90 o 
   4  -5   2     6896.69     7047.27    205.75 o 
   5  -5   2     1045.99     1202.46    102.13 o 
   6  -5   2     2856.64     2841.65     84.23 o 
   7  -5   2      524.72      503.53     46.41 o 
   8  -5   2     2732.99     2956.00     98.42 o 
   9  -5   2       28.26       34.22     18.44 o 
  10  -5   2     2342.37     2312.50    137.05 o 
 -10  -4   2     2582.68     2676.48    101.49 o 
  -9  -4   2      674.55      611.81     35.67 o 
  -8  -4   2     1749.42     1766.01     55.59 o 
  -7  -4   2      481.09      413.74     27.01 o 
  -6  -4   2     6999.20     7205.25    111.67 o 
  -5  -4   2      364.07      399.72     21.00 o 
  -4  -4   2    13924.47    14331.38    214.35 o 
  -3  -4   2       26.11       44.61      9.03 o 
  -2  -4   2     7060.02     7623.27     95.59 o 
  -1  -4   2      741.06      674.90     26.90 o 
   0  -4   2     2603.09     3035.95     59.19 o 
   1  -4   2     2607.38     2438.04     62.72 o 
   2  -4   2    20179.27    19823.06    170.19 o 
   3  -4   2        4.71        5.67      4.74 o 
   4  -4   2     6961.00     7294.53    128.35 o 
   5  -4   2       80.72       71.99     23.47 o 
   6  -4   2     3429.57     3308.01    110.81 o 
   7  -4   2      443.57      448.41     36.77 o 
   8  -4   2     1934.32     2059.81    115.41 o 
   9  -4   2      130.54      107.40     27.55 o 
  10  -4   2     2166.74     2111.09    128.28 o 
 -11  -3   2       36.07       59.47     27.47 o 
 -10  -3   2     1662.25     1825.09     82.53 o 
  -9  -3   2      241.86      265.73     23.98 o 
  -8  -3   2     3456.49     3662.06     79.49 o 
  -7  -3   2       61.30       24.04     13.11 o 
  -6  -3   2    11993.21    12018.84    151.48 o 
  -5  -3   2      150.79      167.47     14.50 o 
  -4  -3   2    23756.69    25309.88    223.39 o 
  -3  -3   2        3.85       11.50      6.52 o 
  -2  -3   2     5299.32     5370.37    105.80 o 
  -1  -3   2     5290.94     5373.58     81.62 o 
   0  -3   2     1887.64     1556.94     35.06 o 
   1  -3   2    10694.18    10045.25    123.29 o 
   2  -3   2     2898.35     2983.42     31.91 o 
   3  -3   2      729.26      702.84     19.03 o 
   4  -3   2     6734.09     6796.24    102.20 o 
   5  -3   2      226.21      229.66     48.66 o 
   6  -3   2     4085.50     4223.09     71.60 o 
   7  -3   2       77.64      111.71     26.79 o 
   8  -3   2     2296.36     2290.76    200.48 o 
   9  -3   2      218.95      314.39     55.49 o 
  10  -3   2     1615.79     1457.68    106.83 o 
 -11  -2   2        0.48       21.87     61.54 o 
 -10  -2   2     1523.33     1554.57     83.24 o 
  -9  -2   2      612.96      533.12     35.31 o 
  -8  -2   2     2674.42     2753.98     86.70 o 
  -7  -2   2        3.11       -4.52     11.34 o 
  -6  -2   2     4539.37     4429.54     75.29 o 
  -5  -2   2      441.20      517.34     18.87 o 
  -4  -2   2     3901.26     3999.26     47.59 o 
  -3  -2   2      945.94      962.12     20.23 o 
  -2  -2   2    27498.71    27998.42    287.89 o 
  -1  -2   2     3895.37     4336.60     94.49 o 
   0  -2   2    11109.68    11563.68    152.15 o 
   1  -2   2    18307.82    18881.52    141.42 o 
   2  -2   2    25197.89    26835.13    196.09 o 
   3  -2   2       23.97       53.16      5.29 o 
   4  -2   2    15592.41    16792.38    240.13 o 
   5  -2   2       80.34      103.31     11.88 o 
   6  -2   2     5824.86     5964.63     93.74 o 
   7  -2   2        1.06       17.86     18.49 o 
   8  -2   2     1940.09     2056.55    257.46 o 
   9  -2   2      448.17      444.24     43.43 o 
  10  -2   2     1734.64     1619.42    113.52 o 
 -11  -1   2        6.29       42.18     41.39 o 
 -10  -1   2     1292.45     1400.78     70.51 o 
  -9  -1   2      272.55      262.08     21.52 o 
  -8  -1   2     3276.65     3357.79     70.52 o 
  -7  -1   2        3.97        6.81     11.09 o 
  -6  -1   2     3844.13     3735.58     55.98 o 
  -5  -1   2        8.06       19.93      7.31 o 
  -4  -1   2     4655.16     4565.97     50.71 o 
  -3  -1   2       77.75       66.47      6.73 o 
  -2  -1   2    18415.06    18991.08    280.85 o 
  -1  -1   2        6.31       10.29      5.76 o 
   0  -1   2    15282.19    16537.16    359.07 o 
   1  -1   2    10539.47    11524.55    306.29 o 
   2  -1   2     9469.36     9709.31     83.17 o 
   3  -1   2      314.26      307.00     16.72 o 
   4  -1   2     6505.45     6441.97    109.65 o 
   5  -1   2      717.26      771.69     23.25 o 
   6  -1   2     3755.22     3765.62     65.59 o 
   7  -1   2       13.12       46.32     10.25 o 
   8  -1   2     3295.84     3323.28    232.36 o 
   9  -1   2        2.11       38.25     40.08 o 
  10  -1   2     2119.92     2104.53    127.44 o 
 -11   0   2       10.18       33.05     26.60 o 
 -10   0   2     1589.67     1568.19     74.72 o 
  -9   0   2       32.50       32.39     12.97 o 
  -8   0   2     6168.95     6098.10    170.42 o 
  -7   0   2       27.02       34.86      8.54 o 
  -6   0   2     5366.25     5536.46     69.94 o 
  -5   0   2      328.57      388.56     14.95 o 
  -4   0   2     2616.04     2553.20     30.74 o 
  -3   0   2      368.20      391.78     11.55 o 
  -2   0   2    15646.05    17529.30    180.85 o 
  -1   0   2     4330.67     4821.88     95.64 o 
   0   0   2    21248.96    21715.75    249.11 o 
   1   0   2      504.36      379.57     17.10 o 
   2   0   2    12885.22    13229.76    121.57 o 
   3   0   2     1968.88     1870.62     32.59 o 
   4   0   2     5230.72     5399.02    126.68 o 
   5   0   2      138.94      167.73     20.38 o 
   6   0   2     4840.60     4781.26     95.79 o 
   7   0   2        2.18        8.59     12.74 o 
   8   0   2     4129.46     4211.48    148.50 o 
   9   0   2        1.79       87.29     36.27 o 
  10   0   2     2054.10     2118.19    130.24 o 
 -11   1   2      162.29      243.99     36.76 o 
 -10   1   2     1925.74     1843.33     80.00 o 
  -9   1   2      267.60      299.99     43.57 o 
  -8   1   2     7297.16     7196.42     99.88 o 
  -7   1   2       44.81       37.00      8.11 o 
  -6   1   2     3328.16     3273.12     49.38 o 
  -5   1   2      183.83      210.30     11.50 o 
  -4   1   2     7791.22     8235.13     75.99 o 
  -3   1   2      102.23      115.25      6.99 o 
  -2   1   2     4229.61     4141.00     44.09 o 
  -1   1   2    12657.72    14106.78    138.38 o 
   0   1   2    29302.91    28350.03    420.88 o 
   1   1   2      212.75      160.96     14.66 o 
   2   1   2     9382.90     9490.78    110.52 o 
   3   1   2      413.44      421.61     16.33 o 
   4   1   2     8009.63     8291.80    133.51 o 
   5   1   2     1476.44     1516.51     56.11 o 
   6   1   2     2984.59     3157.60     86.00 o 
   7   1   2      350.94      344.51     34.70 o 
   8   1   2     3202.69     3219.03     90.49 o 
   9   1   2       20.68      -39.79     39.79 o 
  10   1   2     1726.04     1829.38    122.51 o 
 -11   2   2        0.68       13.52     22.01 o 
 -10   2   2     1148.48     1213.20    102.04 o 
  -9   2   2      188.94       94.62     30.67 o 
  -8   2   2     4857.53     4864.13     68.35 o 
  -7   2   2       66.35       53.04      8.47 o 
  -6   2   2     8787.79     8675.35     94.27 o 
  -5   2   2       69.15       72.62      7.39 o 
  -4   2   2    11373.87    11395.29    111.50 o 
  -3   2   2      126.67      101.67      6.97 o 
  -2   2   2    17416.47    18004.82    188.66 o 
  -1   2   2      595.45      595.45     15.43 o 
   0   2   2    14662.99    14712.72    188.98 o 
   1   2   2     5524.49     6133.45    106.31 o 
   2   2   2    11159.44    11902.65    134.27 o 
   3   2   2     1204.84     1230.59     63.59 o 
   4   2   2     6791.79     6965.65    183.04 o 
   5   2   2     1431.97     1418.46     77.92 o 
   6   2   2     5805.23     5800.26    120.18 o 
   7   2   2      273.55      282.74     55.46 o 
   8   2   2     3595.07     3370.79     94.11 o 
   9   2   2        0.52      -25.49     36.86 o 
  10   2   2     1228.75     1193.25    101.12 o 
 -11   3   2       35.69       47.03     23.28 o 
 -10   3   2      901.09      915.43     56.12 o 
  -9   3   2       78.61       98.41     28.01 o 
  -8   3   2     3033.54     3098.43     76.22 o 
  -7   3   2      106.89       98.15      9.01 o 
  -6   3   2     6519.42     6320.90     73.35 o 
  -5   3   2     1221.16     1243.01     29.35 o 
  -4   3   2    14580.85    14879.34    136.81 o 
  -3   3   2       10.09       15.97      5.30 o 
  -2   3   2     9253.17     8798.00     79.04 o 
  -1   3   2      415.89      325.07     15.84 o 
   0   3   2     5572.87     5822.10    106.07 o 
   1   3   2     5184.77     5705.63    146.97 o 
   2   3   2    10734.73    11195.78    132.90 o 
   3   3   2      746.93      760.33     51.76 o 
   4   3   2     5856.94     6048.92    171.81 o 
   5   3   2      391.75      417.42     47.10 o 
   6   3   2     3836.50     3923.31    119.73 o 
   7   3   2      169.13      167.97     26.15 o 
   8   3   2     2294.71     2260.50     79.72 o 
   9   3   2       13.59      -34.67     34.67 o 
 -11   4   2       50.44       59.36     22.38 o 
 -10   4   2     1745.64     1866.30     65.71 o 
  -9   4   2        6.14       14.48     18.09 o 
  -8   4   2     3250.32     3241.12     78.93 o 
  -7   4   2       18.35       11.60     11.60 o 
  -6   4   2     8993.82     8850.92    115.79 o 
  -5   4   2       15.39       19.19      6.10 o 
  -4   4   2     4819.54     4614.01     56.31 o 
  -3   4   2       63.43       57.39      7.97 o 
  -2   4   2     6600.07     6488.95     66.75 o 
  -1   4   2      843.41      815.89     22.59 o 
   0   4   2    21076.55    22070.19    576.76 o 
   1   4   2        9.78       -2.09      9.03 o 
   2   4   2    14394.74    14955.90    205.51 o 
   3   4   2      114.54      132.85     28.65 o 
   4   4   2     3730.02     3812.62    135.83 o 
   5   4   2      496.70      503.82     54.37 o 
   6   4   2     2049.65     2060.86     74.48 o 
   7   4   2      169.31      148.38     58.05 o 
   8   4   2     2302.73     2242.97     84.14 o 
   9   4   2       62.59       71.02     38.09 o 
 -11   5   2      178.35      154.98     25.23 o 
 -10   5   2     1600.65     1777.20     79.10 o 
  -9   5   2      169.46      198.02     28.34 o 
  -8   5   2     2990.09     2924.05     75.39 o 
  -7   5   2       27.22       24.07      8.88 o 
  -6   5   2     4608.82     4547.29     77.29 o 
  -5   5   2      582.52      628.70     18.83 o 
  -4   5   2     5142.93     4992.13     64.48 o 
  -3   5   2        6.96        4.58      7.46 o 
  -2   5   2    13557.13    14130.98    157.35 o 
  -1   5   2       32.68       54.83     10.29 o 
   0   5   2     8895.16     8455.77    142.11 o 
   1   5   2      411.94      386.90     18.17 o 
   2   5   2     4307.49     4101.52     81.97 o 
   3   5   2       31.41       54.15     29.32 o 
   4   5   2     3133.30     3011.46    216.74 o 
   5   5   2      139.56      171.31     42.21 o 
   6   5   2     2458.04     2293.53    148.27 o 
   7   5   2      400.63      432.87     40.76 o 
   8   5   2     3422.77     3313.93    108.05 o 
   9   5   2       10.70       40.25     39.70 o 
 -10   6   2     2275.11     2551.13     97.48 o 
  -9   6   2      241.84      241.32     31.19 o 
  -8   6   2     2363.46     2402.89     69.56 o 
  -7   6   2        1.69        8.48     10.14 o 
  -6   6   2     3049.43     3086.60     56.24 o 
  -5   6   2      407.60      358.99     15.71 o 
  -4   6   2     4276.42     4200.81     60.58 o 
  -3   6   2     1676.90     1760.64     43.99 o 
  -2   6   2     3399.96     3418.68     87.24 o 
  -1   6   2      108.23      112.22     12.78 o 
   0   6   2     2686.18     2586.10     71.63 o 
   1   6   2      667.33      705.91     26.50 o 
   2   6   2     6906.93     6855.66    194.24 o 
   3   6   2      219.44      248.34     42.17 o 
   4   6   2     5454.23     5286.38    178.40 o 
   5   6   2       78.48       72.48     34.58 o 
   6   6   2     2697.18     2652.01    108.29 o 
   7   6   2      135.09      135.57     27.98 o 
   8   6   2     1277.68     1313.01    102.68 o 
 -10   7   2     2286.50     2479.55     97.05 o 
  -9   7   2       65.45       53.31     22.99 o 
  -8   7   2     1995.62     1869.46     73.43 o 
  -7   7   2       16.07      -16.18     16.45 o 
  -6   7   2     5894.50     5962.28     98.66 o 
  -5   7   2      557.20      578.57     20.79 o 
  -4   7   2     3727.19     3558.79     73.58 o 
  -3   7   2      437.72      459.13     30.42 o 
  -2   7   2     6968.82     7037.83    163.30 o 
  -1   7   2       37.75       41.39     13.32 o 
   0   7   2     2751.20     2599.20     56.60 o 
   1   7   2      378.22      381.03     49.45 o 
   2   7   2     6986.82     6968.83    205.64 o 
   3   7   2        9.60       36.28     30.16 o 
   4   7   2     6161.00     6426.75    208.84 o 
   5   7   2       12.24       13.11     34.91 o 
   6   7   2     1996.18     1969.79     87.85 o 
   7   7   2       56.80       40.92     25.02 o 
   8   7   2     1350.23     1290.10    123.80 o 
  -9   8   2       64.16       61.34     21.34 o 
  -8   8   2     1960.80     2011.34    107.23 o 
  -7   8   2      656.01      627.55     35.00 o 
  -6   8   2     2486.33     2436.41     64.16 o 
  -5   8   2      340.32      342.90     23.07 o 
  -4   8   2     9079.73     8963.99    148.30 o 
  -3   8   2       35.97       45.02      9.49 o 
  -2   8   2     8013.17     7490.25    181.65 o 
  -1   8   2      372.92      389.70     25.82 o 
   0   8   2     2531.96     2494.85     72.60 o 
   1   8   2      908.27      828.63     50.58 o 
   2   8   2     4226.31     4218.92    161.30 o 
   3   8   2       14.64      -40.73     40.73 o 
   4   8   2     4547.59     4244.98    173.71 o 
   5   8   2        7.99      -18.75     27.50 o 
   6   8   2     1355.81     1283.35     71.08 o 
   7   8   2       31.33       13.90     26.10 o 
  -9   9   2        6.69       14.74     21.42 o 
  -8   9   2     2676.36     2723.50     92.53 o 
  -7   9   2      239.38      264.50     29.68 o 
  -6   9   2     4440.38     4633.43    110.05 o 
  -5   9   2       75.16       90.50     16.84 o 
  -4   9   2     5612.35     5535.99     92.13 o 
  -3   9   2       75.37       79.63     11.29 o 
  -2   9   2     3666.77     3495.82    116.48 o 
  -1   9   2      100.70      115.69     19.69 o 
   0   9   2     2498.52     2564.35     70.29 o 
   1   9   2       21.83       17.46     28.66 o 
   2   9   2     3253.44     3310.75    145.89 o 
   3   9   2        5.07       15.88     31.40 o 
   4   9   2     2203.29     1943.15    119.28 o 
   5   9   2        3.45       41.79     24.26 o 
   6   9   2     1248.19     1110.16     69.61 o 
  -8  10   2     2404.25     2249.90    126.77 o 
  -7  10   2      146.06      127.50     35.33 o 
  -6  10   2      982.45      849.69     73.69 o 
  -5  10   2       70.55      130.99     38.64 o 
  -4  10   2     2601.83     2450.97     81.55 o 
  -3  10   2      132.76       94.38     24.40 o 
  -2  10   2     3676.27     3697.57    103.57 o 
  -1  10   2        0.79        5.76     13.66 o 
   0  10   2     4251.44     4151.88    168.89 o 
   1  10   2      171.84       91.22     40.81 o 
   2  10   2     3541.73     3390.36    154.16 o 
   3  10   2        0.15       34.66     32.21 o 
   4  10   2     1633.57     1627.79    113.27 o 
   5  10   2        0.13       71.02     28.10 o 
  -7  11   2      310.38      274.00     49.74 o 
  -6  11   2     1441.58     1341.13     98.38 o 
  -5  11   2      300.89      314.21     50.90 o 
  -4  11   2     1717.33     1611.77    105.51 o 
  -3  11   2      139.11      156.83     43.45 o 
  -2  11   2     3328.20     3271.21    153.05 o 
  -1  11   2      180.39      108.42     36.96 o 
   0  11   2     2492.54     2482.80    134.43 o 
   1  11   2       11.31      -11.64     67.05 o 
   2  11   2     1722.08     1490.38    106.22 o 
   3  11   2       76.74       49.02     35.47 o 
   4  11   2      899.77      933.13    112.04 o 
  -6  12   2      971.37      873.33     83.80 o 
  -5  12   2      164.23      235.05     48.58 o 
  -4  12   2     1475.22     1512.88    107.77 o 
  -3  12   2      125.04      182.66     47.45 o 
  -2  12   2     1252.86     1149.44     95.10 o 
  -1  12   2        4.65      -38.50     38.50 o 
   0  12   2     2023.86     1948.83    124.19 o 
   1  12   2      294.42      248.26     52.98 o 
   2  12   2     1289.23     1289.24     74.49 o 
   3  12   2       44.17       32.24     53.87 o 
  -4  13   2     1735.04     1717.55    121.84 o 
  -3  13   2       10.68       19.32     37.94 o 
  -2  13   2     1426.06     1438.49    110.54 o 
  -1  13   2       17.04        5.18     32.86 o 
   0  13   2     1160.34     1205.40    104.52 o 
   1  13   2      103.30      115.80     47.92 o 
  -2 -15   3     1779.00     1833.76     90.89 o 
  -1 -15   3       65.06      124.79     51.33 o 
   0 -15   3     1583.84     1622.10     83.83 o 
   1 -15   3       78.84       77.72     31.47 o 
   2 -15   3     1661.19     1622.26     80.93 o 
   3 -15   3       16.41       37.36     26.03 o 
   4 -15   3     1832.73     1656.63    119.74 o 
  -4 -14   3     1872.37     1878.57     75.04 o 
  -3 -14   3      357.51      351.33     43.76 o 
  -2 -14   3     2345.52     2284.07     97.32 o 
  -1 -14   3       69.61       50.70     26.18 o 
   0 -14   3     3481.89     3428.07    171.27 o 
   1 -14   3      425.13      391.83     46.16 o 
   2 -14   3     2992.87     3011.68    105.70 o 
   3 -14   3      436.05      351.43     37.43 o 
   4 -14   3     2002.76     2067.99     83.57 o 
   5 -14   3       67.95       88.69     37.80 o 
   6 -14   3     1042.24     1076.74     99.73 o 
  -5 -13   3       52.61       74.03     26.12 o 
  -4 -13   3     1562.03     1589.93     79.73 o 
  -3 -13   3      373.69      310.04     39.55 o 
  -2 -13   3     4247.55     4226.93    128.89 o 
  -1 -13   3       77.24       94.47     26.87 o 
   0 -13   3     4005.80     4047.92    121.77 o 
   1 -13   3       38.44       44.50     22.80 o 
   2 -13   3     1964.93     2040.37    127.30 o 
   3 -13   3      198.47      210.70     29.65 o 
   4 -13   3     2198.25     2163.32    112.63 o 
   5 -13   3       10.42      -18.33     28.68 o 
   6 -13   3     1394.84     1370.84    105.67 o 
   7 -13   3        2.68      -26.77     36.51 o 
  -6 -12   3     1067.06     1111.93     69.19 o 
  -5 -12   3      258.77      265.28     58.69 o 
  -4 -12   3     1082.75     1040.01     63.14 o 
  -3 -12   3      160.08      107.74     21.61 o 
  -2 -12   3     3745.00     3792.95    115.82 o 
  -1 -12   3       83.31       91.13     25.97 o 
   0 -12   3     1610.98     1586.56     71.33 o 
   1 -12   3     1141.52     1252.13     62.44 o 
   2 -12   3     2606.88     2640.40     88.65 o 
   3 -12   3      857.34      765.95    153.53 o 
   4 -12   3     1415.33     1371.52     83.72 o 
   5 -12   3      319.53      301.84     50.08 o 
   6 -12   3     2700.24     2744.24    142.69 o 
   7 -12   3      172.64      142.01     40.33 o 
   8 -12   3     1072.35     1049.68     98.10 o 
  -7 -11   3       11.77      -15.29     23.99 o 
  -6 -11   3     2241.41     2208.51     96.76 o 
  -5 -11   3      167.52      164.48     40.73 o 
  -4 -11   3     2183.05     2323.84     91.55 o 
  -3 -11   3      264.15      253.73     33.59 o 
  -2 -11   3     2694.49     2729.66     92.07 o 
  -1 -11   3        3.34        3.10     20.70 o 
   0 -11   3     5358.16     5402.90    130.64 o 
   1 -11   3       12.87        8.85     17.77 o 
   2 -11   3     1781.11     1811.77    118.61 o 
   3 -11   3      409.31      419.18     34.77 o 
   4 -11   3     2949.25     2908.86     61.40 o 
   5 -11   3      582.03      525.78     35.57 o 
   6 -11   3     2710.15     2608.52    133.46 o 
   7 -11   3      151.10      151.72     39.02 o 
   8 -11   3      750.68      716.23     77.79 o 
  -8 -10   3     2482.05     2388.13     98.17 o 
  -7 -10   3       94.50      124.06     32.67 o 
  -6 -10   3     1878.75     1804.89     58.73 o 
  -5 -10   3        2.85      -11.47     13.77 o 
  -4 -10   3     3972.47     4007.81     79.17 o 
  -3 -10   3       16.38       -4.73      9.84 o 
  -2 -10   3     5198.35     5265.34    141.31 o 
  -1 -10   3      512.02      464.41     30.63 o 
   0 -10   3     4193.33     4210.22     83.87 o 
   1 -10   3      235.32      210.45     25.17 o 
   2 -10   3     2715.44     2697.44     80.84 o 
   3 -10   3      220.40      249.17     25.84 o 
   4 -10   3     3002.11     3017.01     95.78 o 
   5 -10   3      923.89      931.03     43.02 o 
   6 -10   3     3276.71     3062.94    142.23 o 
   7 -10   3      194.09      231.07     48.75 o 
   8 -10   3      857.85     1021.76     90.20 o 
   9 -10   3       93.07       14.34     35.68 o 
  -8  -9   3     2921.23     3052.95     84.07 o 
  -7  -9   3        9.37        0.14     14.84 o 
  -6  -9   3     5996.09     6020.97    111.28 o 
  -5  -9   3        2.72       -0.44     13.39 o 
  -4  -9   3     7449.12     7231.54    113.27 o 
  -3  -9   3      659.73      645.26     80.65 o 
  -2  -9   3     4832.55     4693.92    111.11 o 
  -1  -9   3      196.40      189.64     25.39 o 
   0  -9   3     8753.52     8749.61    130.38 o 
   1  -9   3      214.40      198.99     12.55 o 
   2  -9   3     3596.03     3567.45    118.80 o 
   3  -9   3       61.54       94.52     12.95 o 
   4  -9   3     5180.68     5178.39     84.78 o 
   5  -9   3      808.28      813.92     54.42 o 
   6  -9   3     4779.14     4518.73    170.05 o 
   7  -9   3      191.61      133.58     39.01 o 
   8  -9   3     1603.35     1705.10    109.71 o 
   9  -9   3      149.32      159.69     44.25 o 
  -9  -8   3       29.58       36.73     19.33 o 
  -8  -8   3     3140.15     3212.34     83.86 o 
  -7  -8   3       39.37       44.36     16.79 o 
  -6  -8   3     3214.11     3274.09     76.49 o 
  -5  -8   3      131.02      115.94     16.83 o 
  -4  -8   3     2970.29     2861.50     84.63 o 
  -3  -8   3      126.60      155.00     40.32 o 
  -2  -8   3     8419.09     8344.05    169.81 o 
  -1  -8   3       18.23       35.22     17.99 o 
   0  -8   3     4871.10     4644.47     74.25 o 
   1  -8   3        9.81       31.61      7.77 o 
   2  -8   3     9860.87     9640.16    143.18 o 
   3  -8   3      177.07      158.50     11.75 o 
   4  -8   3     6420.26     6134.20     69.69 o 
   5  -8   3        3.34       19.75     10.13 o 
   6  -8   3     3116.09     2876.79    130.69 o 
   7  -8   3      185.15       93.65     30.11 o 
   8  -8   3     1292.12     1421.17    100.15 o 
   9  -8   3      146.51      166.66     48.19 o 
  -9  -7   3        2.30       24.67     27.82 o 
  -8  -7   3     3155.26     3310.87     86.18 o 
  -7  -7   3        0.08       -6.52     15.44 o 
  -6  -7   3     3012.88     2998.76     76.38 o 
  -5  -7   3      184.43      220.01     31.73 o 
  -4  -7   3     5810.94     5841.94     98.88 o 
  -3  -7   3       18.87       12.74      9.51 o 
  -2  -7   3     8424.31     8190.68    183.81 o 
  -1  -7   3      758.75      779.68     43.19 o 
   0  -7   3     8909.05     8673.43    145.34 o 
   1  -7   3     8556.58     8487.14    125.54 o 
   2  -7   3     5616.88     5392.23     70.72 o 
   3  -7   3     1805.57     1869.40     37.74 o 
   4  -7   3     4212.43     4047.64     47.56 o 
   5  -7   3      125.57      104.39     10.03 o 
   6  -7   3      982.91     1030.95     75.37 o 
   7  -7   3     1238.06     1109.85     82.54 o 
   8  -7   3     3512.32     3647.92    158.41 o 
   9  -7   3      429.89      464.61     62.66 o 
  10  -7   3     1591.74     1649.52    118.37 o 
 -10  -6   3     1541.05     1482.75     59.27 o 
  -9  -6   3      116.78       76.45     19.40 o 
  -8  -6   3     3406.96     3326.90     88.12 o 
  -7  -6   3        0.99       -3.10     21.13 o 
  -6  -6   3     3081.87     2789.64     82.18 o 
  -5  -6   3       50.13       38.60     12.88 o 
  -4  -6   3     4410.45     4511.48     70.50 o 
  -3  -6   3       54.53       59.98     16.47 o 
  -2  -6   3    12323.00    12243.33    182.80 o 
  -1  -6   3       94.59      102.33     16.55 o 
   0  -6   3     7506.93     7246.67    120.58 o 
   1  -6   3     2108.91     2219.33     55.94 o 
   2  -6   3     8565.79     8574.51     90.47 o 
   3  -6   3      971.60      947.96     25.58 o 
   4  -6   3     6910.59     6479.12     64.18 o 
   5  -6   3      122.05      160.39     30.39 o 
   6  -6   3     1770.72     1805.82     96.62 o 
   7  -6   3      849.84      867.75     71.21 o 
   8  -6   3     3092.83     3200.47    145.20 o 
   9  -6   3       37.06       42.21     29.86 o 
  10  -6   3     1506.49     1466.06    144.20 o 
 -10  -5   3     2000.71     1921.23     84.21 o 
  -9  -5   3      821.24      841.31     41.29 o 
  -8  -5   3     4050.89     4107.82     88.82 o 
  -7  -5   3      133.25      143.70     23.25 o 
  -6  -5   3     2578.71     2575.56     57.08 o 
  -5  -5   3      285.62      297.09     18.97 o 
  -4  -5   3     7894.91     8029.07    104.60 o 
  -3  -5   3     2471.27     2984.15     69.24 o 
  -2  -5   3     2523.64     2417.82     46.40 o 
  -1  -5   3      130.71      150.31     11.38 o 
   0  -5   3       95.41      110.81     11.64 o 
   1  -5   3      747.53      899.71     21.39 o 
   2  -5   3    16093.78    15710.08    127.59 o 
   3  -5   3       63.13       63.07      6.74 o 
   4  -5   3     9957.00     9689.00    183.88 o 
   5  -5   3      421.96      379.72     16.18 o 
   6  -5   3     2011.59     1613.51    300.23 o 
   7  -5   3     1001.91      852.24     70.08 o 
   8  -5   3     2958.88     3104.82    143.67 o 
   9  -5   3       97.42      105.18     59.31 o 
  10  -5   3     1757.31     1616.07    113.70 o 
 -10  -4   3     2629.82     2762.21    148.60 o 
  -9  -4   3       73.45       73.25     16.32 o 
  -8  -4   3     1160.53     1186.83     44.98 o 
  -7  -4   3     1161.20     1167.54     39.59 o 
  -6  -4   3    10103.49    10451.51    137.70 o 
  -5  -4   3       30.29       57.70     18.76 o 
  -4  -4   3    13224.75    13991.08    157.89 o 
  -3  -4   3     1184.65     1436.92     33.80 o 
  -2  -4   3     3238.63     3615.91     54.92 o 
  -1  -4   3     3598.42     4024.68     96.08 o 
   0  -4   3    16148.05    15769.13    164.43 o 
   1  -4   3      117.19       90.30      8.04 o 
   2  -4   3    19623.62    18941.65    133.36 o 
   3  -4   3       49.31       50.77      5.40 o 
   4  -4   3     5535.92     5467.55     89.32 o 
   5  -4   3      581.96      591.63     23.92 o 
   6  -4   3     2518.24     2424.58     56.88 o 
   7  -4   3      314.45      373.42     48.30 o 
   8  -4   3     2385.76     2487.59    114.68 o 
   9  -4   3       71.87      105.25     36.50 o 
  10  -4   3     2108.36     1985.77    127.25 o 
 -11  -3   3       40.30       37.78     23.56 o 
 -10  -3   3     1858.12     1873.02     98.61 o 
  -9  -3   3        8.77       19.63     14.87 o 
  -8  -3   3     3878.11     3788.77     77.61 o 
  -7  -3   3       23.12       20.19     12.39 o 
  -6  -3   3     9081.47     9190.32    123.93 o 
  -5  -3   3      133.94      172.08     14.79 o 
  -4  -3   3     9403.45     9619.86    117.48 o 
  -3  -3   3        6.74       15.37      7.50 o 
  -2  -3   3    16925.61    17522.43    287.58 o 
  -1  -3   3        1.14        4.06      6.89 o 
   0  -3   3    14486.43    13497.57    195.14 o 
   1  -3   3     6638.24     7100.59     62.29 o 
   2  -3   3    15819.60    16216.15    174.12 o 
   3  -3   3       71.44       72.01      9.03 o 
   4  -3   3    13782.60    14602.40    186.70 o 
   5  -3   3      498.13      551.81     28.87 o 
   6  -3   3     3464.71     3456.78     66.50 o 
   7  -3   3        9.37      -17.94     27.00 o 
   8  -3   3     3042.13     3195.97    144.44 o 
   9  -3   3       98.19      141.06     41.19 o 
  10  -3   3     1276.98     1324.87    104.48 o 
 -11  -2   3        0.94      -30.28     30.44 o 
 -10  -2   3     1355.94     1387.03     68.42 o 
  -9  -2   3        6.67       -4.74     15.80 o 
  -8  -2   3     2801.36     2795.83     64.09 o 
  -7  -2   3        1.06       18.53     11.37 o 
  -6  -2   3     4653.67     4623.60     76.60 o 
  -5  -2   3        0.18       -2.18      7.06 o 
  -4  -2   3    16441.20    17057.07    157.55 o 
  -3  -2   3       27.72       51.82      6.64 o 
  -2  -2   3    20423.65    19879.60    193.89 o 
  -1  -2   3       34.74       67.83      5.12 o 
   0  -2   3    16504.39    16420.52    163.46 o 
   1  -2   3     4305.27     4253.75     67.20 o 
   2  -2   3    14409.84    15754.30    161.66 o 
   3  -2   3     1851.18     2094.09     31.48 o 
   4  -2   3     6761.76     6989.69     78.29 o 
   5  -2   3       18.03       17.83     11.33 o 
   6  -2   3     4377.84     4144.34    255.34 o 
   7  -2   3       39.46       32.20      6.83 o 
   8  -2   3     1894.88     1847.58    109.70 o 
   9  -2   3      262.82      354.92     54.89 o 
  10  -2   3     1697.93     1477.14    110.62 o 
 -11  -1   3       51.33       18.46     63.04 o 
 -10  -1   3     2372.44     2508.35     93.53 o 
  -9  -1   3       63.38       51.99     14.78 o 
  -8  -1   3     3863.61     3841.94     64.35 o 
  -7  -1   3       61.34       64.27     10.66 o 
  -6  -1   3     4647.86     4505.71     56.60 o 
  -5  -1   3       48.23       46.93      7.36 o 
  -4  -1   3    10789.69    11032.70    113.90 o 
  -3  -1   3      225.89      227.92      9.13 o 
  -2  -1   3    26832.41    26141.63    211.91 o 
  -1  -1   3     5186.08     4735.82    103.98 o 
   0  -1   3     8998.03     9546.22     95.19 o 
   1  -1   3      445.96      495.94     16.08 o 
   2  -1   3     8675.13     9058.57    109.35 o 
   3  -1   3      704.18      773.45     22.62 o 
   4  -1   3     8837.96     9204.21    144.46 o 
   5  -1   3        1.45       20.30     23.01 o 
   6  -1   3     4969.70     5095.15    183.43 o 
   7  -1   3      355.73      347.77     62.98 o 
   8  -1   3     3500.10     3192.64    145.25 o 
   9  -1   3      334.17      396.27     58.96 o 
  10  -1   3     1878.20     1699.87    118.53 o 
 -11   0   3       61.86      101.86     27.26 o 
 -10   0   3     3014.70     2955.70    118.04 o 
  -9   0   3      302.77      260.72     23.82 o 
  -8   0   3     6425.22     6371.84    163.95 o 
  -7   0   3      140.06      142.88     12.41 o 
  -6   0   3     4315.58     4192.03     64.15 o 
  -5   0   3      233.84      288.70     20.34 o 
  -4   0   3     6301.26     6625.03     65.53 o 
  -3   0   3      426.12      393.45     11.13 o 
  -2   0   3    16178.83    17562.75    166.87 o 
  -1   0   3    16760.44    15998.03    194.73 o 
   0   0   3      314.18      287.01     11.72 o 
   1   0   3        0.66       12.58      9.36 o 
   2   0   3    20477.21    21314.43    216.72 o 
   3   0   3       77.70       96.07     11.36 o 
   4   0   3     5587.41     5691.28    157.35 o 
   5   0   3     1085.72     1088.03     68.30 o 
   6   0   3     4260.41     4293.28     93.55 o 
   7   0   3      285.41      304.50     50.72 o 
   8   0   3     3654.32     3552.84    157.19 o 
   9   0   3       67.32       14.14     33.54 o 
  10   0   3     1279.60     1124.72     99.32 o 
 -11   1   3       86.74       75.63     23.07 o 
 -10   1   3     5233.44     5028.42    134.96 o 
  -9   1   3        2.14      -14.66     16.81 o 
  -8   1   3     4067.47     4031.66     76.75 o 
  -7   1   3       15.34       32.14     10.57 o 
  -6   1   3     3258.64     3148.22     49.17 o 
  -5   1   3      965.86     1022.04     24.67 o 
  -4   1   3    14178.34    14872.60    193.60 o 
  -3   1   3       28.36       37.93      6.29 o 
  -2   1   3      345.75      372.50     11.83 o 
  -1   1   3     3747.82     4095.93     52.81 o 
   0   1   3     5599.33     5286.97     66.94 o 
   1   1   3      745.71      774.13     23.60 o 
   2   1   3    14952.61    15286.35    196.29 o 
   3   1   3      271.38      285.69     21.70 o 
   4   1   3     5256.86     5166.70    151.83 o 
   5   1   3     1737.27     1717.37     86.77 o 
   6   1   3     4191.09     4212.17    152.49 o 
   7   1   3       46.34       21.77     22.36 o 
   8   1   3     3066.67     3109.85    147.54 o 
   9   1   3        0.73      -43.87     43.87 o 
  10   1   3      651.67      579.48     77.10 o 
 -11   2   3       18.52        9.58     21.36 o 
 -10   2   3     1367.85     1322.20    143.98 o 
  -9   2   3       29.84       27.26     16.14 o 
  -8   2   3     1518.82     1524.29     61.59 o 
  -7   2   3       22.48       37.73     12.00 o 
  -6   2   3     6690.29     6573.79     79.25 o 
  -5   2   3      877.03      875.74     22.72 o 
  -4   2   3    17056.52    17894.42    145.91 o 
  -3   2   3      671.16      688.12     17.28 o 
  -2   2   3     9216.68     8962.25     79.12 o 
  -1   2   3     2171.24     2217.25     34.01 o 
   0   2   3    11958.45    11667.78    130.71 o 
   1   2   3      653.02      709.12     24.16 o 
   2   2   3    12098.87    12226.60    177.96 o 
   3   2   3       85.56       71.30     15.69 o 
   4   2   3     5623.04     5350.89    159.43 o 
   5   2   3      387.49      323.32     42.42 o 
   6   2   3     1232.41     1260.38     83.82 o 
   7   2   3        0.54        7.70     17.12 o 
   8   2   3     2360.50     2304.06     79.03 o 
   9   2   3       11.87       15.52     33.52 o 
 -11   3   3      210.63      173.11     30.55 o 
 -10   3   3     1725.45     1692.28    105.79 o 
  -9   3   3       15.74       21.03     16.15 o 
  -8   3   3     2621.46     2755.14     86.19 o 
  -7   3   3       13.38       12.06      6.95 o 
  -6   3   3    11866.45    11844.60    122.57 o 
  -5   3   3      689.21      622.25     18.53 o 
  -4   3   3    14859.41    14796.31    140.07 o 
  -3   3   3      855.43      987.78     20.86 o 
  -2   3   3    10223.29     9473.74    100.46 o 
  -1   3   3     2391.39     2409.13     32.02 o 
   0   3   3    15376.33    15548.73    172.12 o 
   1   3   3     1449.30     1626.55     49.22 o 
   2   3   3    14262.96    15283.05    175.35 o 
   3   3   3        6.43       31.48     17.01 o 
   4   3   3     3862.39     3935.72    136.83 o 
   5   3   3       43.99       23.71     26.56 o 
   6   3   3     2500.92     2542.36    122.22 o 
   7   3   3        8.18        9.45     17.80 o 
   8   3   3     2144.78     2102.12     80.05 o 
   9   3   3       24.56      -13.38     33.49 o 
 -11   4   3       44.43      -10.88     41.41 o 
 -10   4   3     1527.09     1645.22     74.85 o 
  -9   4   3       60.91       74.61     17.58 o 
  -8   4   3     2532.51     2600.02     84.94 o 
  -7   4   3      229.16      197.24     14.54 o 
  -6   4   3     3928.61     3739.80     84.37 o 
  -5   4   3      964.99     1023.87     24.50 o 
  -4   4   3     8442.02     8332.84     91.20 o 
  -3   4   3      151.54      161.92     11.25 o 
  -2   4   3     8377.20     8316.04    122.91 o 
  -1   4   3     1130.94     1147.28     33.12 o 
   0   4   3    11866.37    12034.26    180.91 o 
   1   4   3      259.61      281.73     28.53 o 
   2   4   3     4246.17     4159.55     85.54 o 
   3   4   3        1.22       15.84     24.51 o 
   4   4   3     4890.51     4868.74    161.64 o 
   5   4   3       70.91      126.53     39.29 o 
   6   4   3     2738.00     2749.75    130.80 o 
   7   4   3      999.01      880.77     67.60 o 
   8   4   3     3049.61     2984.52    104.98 o 
   9   4   3       17.75       61.29     48.22 o 
 -10   5   3     2447.29     2500.82     93.91 o 
  -9   5   3       75.71       58.08     27.52 o 
  -8   5   3     3887.22     3869.64     88.15 o 
  -7   5   3      128.84      116.03     15.03 o 
  -6   5   3     6289.12     6311.30    102.47 o 
  -5   5   3      235.49      241.99     18.55 o 
  -4   5   3     3319.89     3176.38     51.10 o 
  -3   5   3        5.67       -0.15      7.65 o 
  -2   5   3     5791.49     5601.70     85.33 o 
  -1   5   3       14.45       24.12     15.20 o 
   0   5   3     8915.87     8965.52    152.31 o 
   1   5   3     1463.55     1545.11     39.06 o 
   2   5   3     4874.09     4800.27    126.33 o 
   3   5   3      321.26      357.31     46.36 o 
   4   5   3     5442.52     5407.47    179.85 o 
   5   5   3      301.96      380.80     55.22 o 
   6   5   3     1645.20     1663.98    105.88 o 
   7   5   3      220.77      203.09     32.59 o 
   8   5   3     2136.16     2168.20     88.85 o 
 -10   6   3     2443.20     2535.38     95.53 o 
  -9   6   3       26.89       27.74     17.41 o 
  -8   6   3     6454.59     6664.38    122.67 o 
  -7   6   3      358.46      386.09     23.62 o 
  -6   6   3     3622.91     3574.81     72.09 o 
  -5   6   3      542.62      538.04     20.86 o 
  -4   6   3     4853.24     4707.09     86.15 o 
  -3   6   3       48.16       39.29     12.09 o 
  -2   6   3     4042.37     3956.68    105.99 o 
  -1   6   3       53.49       65.44     19.10 o 
   0   6   3     4884.60     5002.66    109.44 o 
   1   6   3        0.92       31.73     10.03 o 
   2   6   3     6274.47     6027.58    112.27 o 
   3   6   3        0.03        5.72     29.85 o 
   4   6   3     2650.79     2630.74    125.79 o 
   5   6   3     1471.89     1585.03    101.19 o 
   6   6   3     1331.44     1286.95     65.98 o 
   7   6   3      178.19      115.32     37.15 o 
   8   6   3     1359.12     1390.11     74.12 o 
 -10   7   3     1690.11     1758.50     79.84 o 
  -9   7   3       10.00        8.30     17.82 o 
  -8   7   3     1338.05     1317.66     51.23 o 
  -7   7   3      187.56      174.19     16.45 o 
  -6   7   3     3207.27     3132.67     69.89 o 
  -5   7   3      624.17      625.13     30.16 o 
  -4   7   3     3733.90     3539.49     72.51 o 
  -3   7   3      303.02      318.39     22.17 o 
  -2   7   3     5657.49     5522.62    111.38 o 
  -1   7   3       17.05       23.73     12.03 o 
   0   7   3     3117.46     2994.63     55.32 o 
   1   7   3      135.15      136.17     15.85 o 
   2   7   3     5269.24     4874.85    171.07 o 
   3   7   3       14.67       27.50     32.11 o 
   4   7   3     1854.73     1827.73    107.72 o 
   5   7   3      625.71      739.48     74.36 o 
   6   7   3     1484.43     1412.15     71.88 o 
   7   7   3       58.81       72.01     29.10 o 
  -9   8   3      225.65      198.27     28.75 o 
  -8   8   3      912.36      940.13     44.59 o 
  -7   8   3      108.60       91.32     16.05 o 
  -6   8   3     5478.21     5417.25     94.55 o 
  -5   8   3      487.46      529.12     30.04 o 
  -4   8   3     6363.37     6483.22    129.84 o 
  -3   8   3      465.52      470.44     42.36 o 
  -2   8   3     3425.55     3210.01     82.84 o 
  -1   8   3       25.68       25.51     11.01 o 
   0   8   3     2909.62     2796.11     66.72 o 
   1   8   3        8.86       27.39     13.43 o 
   2   8   3     3905.78     4069.80    162.29 o 
   3   8   3       95.64       55.23     34.41 o 
   4   8   3     2172.43     2222.19    124.53 o 
   5   8   3       59.20      112.56     48.65 o 
   6   8   3     1438.27     1373.32     74.44 o 
  -9   9   3       25.69       83.97     25.91 o 
  -8   9   3     1411.48     1410.64     84.40 o 
  -7   9   3       80.62       84.91     16.82 o 
  -6   9   3     3061.95     3031.61     73.55 o 
  -5   9   3       43.43       22.03     16.41 o 
  -4   9   3     2084.50     2082.48     65.04 o 
  -3   9   3        3.12       28.05     24.76 o 
  -2   9   3     2758.01     2669.83     76.70 o 
  -1   9   3       33.47       38.03     15.94 o 
   0   9   3     1335.59     1516.73     97.37 o 
   1   9   3       17.76      -40.71     40.71 o 
   2   9   3     3062.19     3028.17    143.89 o 
   3   9   3      235.90      234.64     49.65 o 
   4   9   3     2330.05     2211.08    128.40 o 
   5   9   3        0.47        2.99     37.31 o 
  -8  10   3     1157.04     1060.78     88.76 o 
  -7  10   3      133.15      135.82     36.54 o 
  -6  10   3     1665.77     1629.75     71.67 o 
  -5  10   3      171.87      126.30     31.69 o 
  -4  10   3     3429.82     3389.54    165.72 o 
  -3  10   3        0.62        0.47     20.32 o 
  -2  10   3     3806.13     3766.69     96.38 o 
  -1  10   3        8.36       14.53     32.10 o 
   0  10   3     5506.59     5297.60    196.26 o 
   1  10   3        4.29       -5.29     22.31 o 
   2  10   3     1635.79     1628.13    109.10 o 
   3  10   3       96.04      110.14     41.37 o 
   4  10   3     2763.64     2720.90    152.33 o 
  -7  11   3      164.68      116.86     38.63 o 
  -6  11   3     1102.90      991.00     84.14 o 
  -5  11   3       52.81       73.92     58.39 o 
  -4  11   3     1239.92     1226.72     59.98 o 
  -3  11   3       88.25       82.19     31.58 o 
  -2  11   3     3564.73     3485.10    160.61 o 
  -1  11   3      511.52      639.71     71.70 o 
   0  11   3     1109.61     1164.42     97.10 o 
   1  11   3        0.28       -4.96     35.82 o 
   2  11   3     1337.53     1505.76    109.25 o 
   3  11   3        5.72       -4.06     34.84 o 
  -5  12   3       29.30       45.21     32.55 o 
  -4  12   3     2390.01     2471.06    138.99 o 
  -3  12   3       11.70       47.73     34.95 o 
  -2  12   3     1685.84     1754.03    118.08 o 
  -1  12   3        4.62      -16.65     34.85 o 
   0  12   3     1979.01     2029.81    130.56 o 
   1  12   3        0.68       51.16     42.81 o 
   2  12   3      852.35      905.53     65.26 o 
  -2  13   3     1400.15     1359.21    110.29 o 
   0 -16   4     1496.54     1589.28     84.60 o 
   1 -16   4        8.74        3.30     24.95 o 
  -3 -15   4      450.92      537.97     52.03 o 
  -2 -15   4     1511.52     1522.37     82.30 o 
  -1 -15   4      229.21      234.51     37.48 o 
   0 -15   4     1542.81     1620.28     81.78 o 
   1 -15   4       82.94       86.98     27.72 o 
   2 -15   4     2043.56     2009.63     97.85 o 
   3 -15   4      242.63      198.15     31.64 o 
   4 -15   4     1489.49     1409.96    110.93 o 
  -5 -14   4      116.12       88.79     26.29 o 
  -4 -14   4     2483.81     2443.38     82.97 o 
  -3 -14   4      215.96      315.29    115.48 o 
  -2 -14   4     2290.66     2318.00     97.06 o 
  -1 -14   4      507.14      454.67     44.97 o 
   0 -14   4     2865.06     2806.58    144.12 o 
   1 -14   4      261.62      224.52     50.42 o 
   2 -14   4     1430.57     1438.38     71.00 o 
   3 -14   4      248.13      265.42     69.21 o 
   4 -14   4     1594.06     1796.71     76.17 o 
   5 -14   4      129.57       24.58     32.96 o 
   6 -14   4     1505.87     1547.59    116.68 o 
  -6 -13   4     1622.09     1546.04     82.22 o 
  -5 -13   4       83.17      100.92     27.43 o 
  -4 -13   4     1585.36     1508.95     62.46 o 
  -3 -13   4        6.45       -5.59     23.00 o 
  -2 -13   4     2679.54     2790.04    101.21 o 
  -1 -13   4       30.06       26.44     22.48 o 
   0 -13   4     2989.84     3083.19    102.78 o 
   1 -13   4       42.62       31.25     20.40 o 
   2 -13   4     2008.89     2213.43     83.49 o 
   3 -13   4      399.05      375.14     30.70 o 
   4 -13   4     2320.76     2296.66    143.01 o 
   5 -13   4       16.52       -4.47     30.34 o 
   6 -13   4     1939.92     1796.52    119.70 o 
   7 -13   4       53.60       72.79     35.00 o 
  -7 -12   4      173.31      235.15     37.41 o 
  -6 -12   4     2059.14     2176.65     93.74 o 
  -5 -12   4        5.75       -8.98     23.56 o 
  -4 -12   4     2215.53     2168.42     87.91 o 
  -3 -12   4      108.04       96.20     19.20 o 
  -2 -12   4     2445.46     2506.41     91.35 o 
  -1 -12   4        1.64      -14.85     23.64 o 
   0 -12   4     2624.52     2604.39     89.53 o 
   1 -12   4      556.02      578.14     42.46 o 
   2 -12   4     4052.32     4137.89    118.96 o 
   3 -12   4      306.15      303.32     23.12 o 
   4 -12   4     2112.30     2058.02    134.11 o 
   5 -12   4      496.36      553.30     65.84 o 
   6 -12   4     2171.43     2038.25    123.83 o 
   7 -12   4      148.71      133.62     39.66 o 
  -7 -11   4        9.96       18.18     25.32 o 
  -6 -11   4     2582.83     2540.25     96.28 o 
  -5 -11   4        3.48      -19.37     24.26 o 
  -4 -11   4     1357.74     1379.20     44.11 o 
  -3 -11   4      102.29       68.55     55.34 o 
  -2 -11   4     6042.29     6136.64    142.88 o 
  -1 -11   4      156.88      145.79     49.13 o 
   0 -11   4     2253.37     2227.94     52.80 o 
   1 -11   4      210.06      196.18     23.49 o 
   2 -11   4     4293.94     4227.65    107.90 o 
   3 -11   4      141.33      144.42     16.17 o 
   4 -11   4     2212.11     2224.52     51.37 o 
   5 -11   4      828.02      750.81     72.68 o 
   6 -11   4     2024.30     1932.36    117.13 o 
   7 -11   4      116.80      129.56     42.82 o 
   8 -11   4      756.51      798.88     81.11 o 
  -8 -10   4     1962.59     1914.98     66.45 o 
  -7 -10   4       16.11       25.55     16.56 o 
  -6 -10   4     2733.51     2745.17     71.89 o 
  -5 -10   4        7.06       -0.01     13.56 o 
  -4 -10   4     7024.32     6960.80    153.35 o 
  -3 -10   4     1591.37     1550.91     64.96 o 
  -2 -10   4     5272.33     5370.23    120.48 o 
  -1 -10   4     1675.41     1660.30     41.52 o 
   0 -10   4     4388.16     4423.20     84.62 o 
   1 -10   4      143.67      138.95     13.48 o 
   2 -10   4     2819.77     2697.01     78.10 o 
   3 -10   4     1042.79     1015.65     34.70 o 
   4 -10   4     3423.52     3415.35     87.81 o 
   5 -10   4      437.72      408.08     27.70 o 
   6 -10   4     2214.76     2208.22    120.37 o 
   7 -10   4      124.23      123.79     38.05 o 
   8 -10   4     1101.10      880.18     85.98 o 
   9 -10   4      224.71      105.23     42.77 o 
  -9  -9   4       86.11       82.19     22.05 o 
  -8  -9   4     2220.73     2199.07     69.75 o 
  -7  -9   4        6.51        5.45     16.83 o 
  -6  -9   4     3844.36     3849.20    109.76 o 
  -5  -9   4      264.18      282.95     31.89 o 
  -4  -9   4     3132.91     3208.40     93.50 o 
  -3  -9   4     1395.95     1365.61     57.78 o 
  -2  -9   4     8094.85     7754.24    121.52 o 
  -1  -9   4       50.40       81.48     19.99 o 
   0  -9   4     2202.35     2090.63     67.07 o 
   1  -9   4      212.16      214.79     19.17 o 
   2  -9   4     4989.66     5034.17    100.99 o 
   3  -9   4      140.39      143.33     14.40 o 
   4  -9   4     6800.39     6735.31     78.93 o 
   5  -9   4      405.42      417.28     34.71 o 
   6  -9   4     2652.86     2561.52    126.59 o 
   7  -9   4      209.68      232.49     42.89 o 
   8  -9   4     1712.65     1561.45    108.37 o 
   9  -9   4      205.83      259.52     55.50 o 
  -9  -8   4       21.72       17.50     16.64 o 
  -8  -8   4     3232.91     3209.01     83.30 o 
  -7  -8   4        5.41       26.72     17.79 o 
  -6  -8   4     2326.19     2260.39     78.77 o 
  -5  -8   4        5.87       13.18      9.29 o 
  -4  -8   4     3949.07     3760.17     77.87 o 
  -3  -8   4     1543.23     1502.88     57.07 o 
  -2  -8   4     6345.68     6080.03    121.55 o 
  -1  -8   4      841.11      852.52     41.37 o 
   0  -8   4     8916.90     8880.32    206.49 o 
   1  -8   4        8.63       17.00     14.29 o 
   2  -8   4     6875.80     6680.42     86.62 o 
   3  -8   4     1129.89     1141.90     31.74 o 
   4  -8   4     4154.65     3959.45     51.20 o 
   5  -8   4      271.48      229.91     16.05 o 
   6  -8   4     4158.22     4150.67    159.10 o 
   7  -8   4        8.83       74.93     32.56 o 
   8  -8   4     3362.60     3469.93    159.19 o 
   9  -8   4      476.86      537.73     69.08 o 
 -10  -7   4     2017.49     1936.21     68.35 o 
  -9  -7   4       37.35       22.77     17.29 o 
  -8  -7   4     3888.36     4001.56     91.20 o 
  -7  -7   4       98.17       83.64     22.84 o 
  -6  -7   4     1671.82     1733.79     56.85 o 
  -5  -7   4        7.54       16.15     10.55 o 
  -4  -7   4     2251.27     2214.95     46.55 o 
  -3  -7   4       20.58       23.61     18.23 o 
  -2  -7   4     9099.83     9140.52    152.08 o 
  -1  -7   4        1.24        7.13     13.49 o 
   0  -7   4    11641.11    11456.60    175.57 o 
   1  -7   4       21.02       35.32     12.26 o 
   2  -7   4     7785.40     7604.08     86.99 o 
   3  -7   4     2294.95     2259.07     42.97 o 
   4  -7   4     5615.73     5494.48     94.16 o 
   5  -7   4      222.70      207.32     34.29 o 
   6  -7   4     3071.11     2896.15    127.43 o 
   7  -7   4       89.36      148.33     37.22 o 
   8  -7   4     3116.05     3188.10    150.02 o 
   9  -7   4       68.39       32.03     32.31 o 
 -10  -6   4     2133.73     2271.98    111.05 o 
  -9  -6   4        4.35       -8.55     22.55 o 
  -8  -6   4     5480.40     5295.28    197.74 o 
  -7  -6   4       46.64       89.94     19.64 o 
  -6  -6   4     4288.01     4019.83     74.82 o 
  -5  -6   4      208.22      210.36     16.31 o 
  -4  -6   4     8549.34     8544.82    186.24 o 
  -3  -6   4       33.60       14.77     17.23 o 
  -2  -6   4     8561.39     8471.73    110.60 o 
  -1  -6   4      134.68      131.02     14.08 o 
   0  -6   4     6097.08     5987.14     73.95 o 
   1  -6   4       19.95        5.94      7.58 o 
   2  -6   4     3952.13     3710.03     50.02 o 
   3  -6   4      283.51      312.22     12.07 o 
   4  -6   4     4897.57     4813.19    113.49 o 
   5  -6   4       52.67       42.97      8.85 o 
   6  -6   4      921.11      935.15     70.33 o 
   7  -6   4      182.59      200.73     41.04 o 
   8  -6   4     2995.76     3019.06    143.72 o 
   9  -6   4       64.88       18.48     22.31 o 
  10  -6   4      933.17      773.67     85.04 o 
 -10  -5   4     3112.21     3097.10     82.44 o 
  -9  -5   4       10.69        4.06     17.68 o 
  -8  -5   4     5278.57     5159.08     95.93 o 
  -7  -5   4      310.80      315.40     23.00 o 
  -6  -5   4     3673.55     3507.89     68.25 o 
  -5  -5   4      336.66      353.03     19.93 o 
  -4  -5   4    21116.63    21867.92    290.29 o 
  -3  -5   4     1293.75     1521.69     36.39 o 
  -2  -5   4     7264.78     7147.50     92.40 o 
  -1  -5   4     6474.02     6311.32     73.10 o 
   0  -5   4     4880.89     4905.40     63.96 o 
   1  -5   4       97.15      137.69      9.04 o 
   2  -5   4    15460.13    15320.95    158.45 o 
   3  -5   4     1723.99     1748.39     29.54 o 
   4  -5   4     3421.97     3253.68     75.61 o 
   5  -5   4     1410.17     1346.07     77.46 o 
   6  -5   4     2428.11     2511.15    114.31 o 
   7  -5   4      169.79      117.83     35.00 o 
   8  -5   4     2694.91     2596.96    155.77 o 
   9  -5   4      120.81      192.01     46.75 o 
  10  -5   4     1283.31     1132.67     98.34 o 
 -11  -4   4       20.28       33.85     30.03 o 
 -10  -4   4     1878.80     1785.66     78.87 o 
  -9  -4   4       67.92       43.18     19.34 o 
  -8  -4   4     1184.38     1226.58     43.58 o 
  -7  -4   4      105.96      111.28     16.02 o 
  -6  -4   4     7599.17     7781.38    111.44 o 
  -5  -4   4      103.78      129.31     12.97 o 
  -4  -4   4    12280.20    12489.73    210.28 o 
  -3  -4   4     4433.03     4580.09     65.64 o 
  -2  -4   4     6824.43     7049.47     75.83 o 
  -1  -4   4       96.79      111.82     10.00 o 
   0  -4   4     2251.26     2211.96     32.55 o 
   1  -4   4     1751.02     1637.91     28.57 o 
   2  -4   4    14282.55    14366.31    136.94 o 
   3  -4   4     1027.01     1057.32     32.11 o 
   4  -4   4    13071.01    12950.27    179.18 o 
   5  -4   4      308.06      302.57     20.45 o 
   6  -4   4     3304.73     3270.22     74.91 o 
   7  -4   4       26.75       29.32     20.18 o 
   8  -4   4     2942.11     2924.45    140.88 o 
   9  -4   4      254.36      187.22     43.38 o 
  10  -4   4     1368.71     1359.22    107.38 o 
 -11  -3   4       10.52      -24.09     24.09 o 
 -10  -3   4     1751.26     1753.43     60.86 o 
  -9  -3   4       28.40       42.71     14.10 o 
  -8  -3   4     1362.63     1246.08     42.52 o 
  -7  -3   4      195.58      206.38     18.28 o 
  -6  -3   4     6749.08     6892.55    100.93 o 
  -5  -3   4       21.03       24.41     13.78 o 
  -4  -3   4    15551.38    15823.84    177.19 o 
  -3  -3   4     1094.69     1157.31     23.39 o 
  -2  -3   4    13601.76    13990.94    190.31 o 
  -1  -3   4      310.37      352.48     11.09 o 
   0  -3   4     7266.12     6650.31     80.73 o 
   1  -3   4      699.27      717.43     15.95 o 
   2  -3   4    34181.76    36341.43    380.35 o 
   3  -3   4     2282.21     2364.31     35.39 o 
   4  -3   4     9486.35     9593.56     94.77 o 
   5  -3   4       54.48       81.72      9.62 o 
   6  -3   4     3460.53     2635.35     39.92 o 
   7  -3   4        1.48       -7.81     28.79 o 
   8  -3   4     2956.52     3064.33    144.56 o 
   9  -3   4      255.09      318.81     54.26 o 
  10  -3   4     1043.30     1057.41     94.65 o 
 -11  -2   4       17.33      -14.19     24.87 o 
 -10  -2   4     2739.16     2742.80     74.60 o 
  -9  -2   4        1.24       -6.55     17.97 o 
  -8  -2   4     2499.28     2593.93     52.84 o 
  -7  -2   4      278.90      298.63     17.70 o 
  -6  -2   4     4968.69     5095.71     70.72 o 
  -5  -2   4        4.01       12.03      8.78 o 
  -4  -2   4     8530.60     9192.65     85.53 o 
  -3  -2   4       43.39       51.16      7.25 o 
  -2  -2   4    13881.26    13290.41    178.39 o 
  -1  -2   4      214.45      224.70      9.97 o 
   0  -2   4     4853.70     4720.85    122.50 o 
   1  -2   4    11172.30    10948.42    104.29 o 
   2  -2   4     9628.81    10364.10     93.35 o 
   3  -2   4      914.81      993.27     26.30 o 
   4  -2   4     6354.17     6296.68    105.41 o 
   5  -2   4       11.33       -1.44     23.07 o 
   6  -2   4      887.03      908.53     67.83 o 
   7  -2   4       49.01       75.26     34.21 o 
   8  -2   4     2975.84     2736.60    136.40 o 
   9  -2   4      166.13      158.39     44.47 o 
  10  -2   4     1714.59     1726.39    121.94 o 
 -11  -1   4      113.34      118.55     60.53 o 
 -10  -1   4     3451.34     3460.05     91.13 o 
  -9  -1   4       75.39      100.38     16.80 o 
  -8  -1   4     3065.31     3094.14     68.33 o 
  -7  -1   4       56.44       67.39     12.74 o 
  -6  -1   4     4545.85     4543.04     64.68 o 
  -5  -1   4       11.39       20.10      6.68 o 
  -4  -1   4    12594.42    13228.54    168.38 o 
  -3  -1   4      380.99      374.84     11.74 o 
  -2  -1   4    25703.48    23946.78    413.41 o 
  -1  -1   4     2030.05     1699.23     58.91 o 
   0  -1   4    14922.63    15188.80    152.40 o 
   1  -1   4     1485.07     1521.78     34.59 o 
   2  -1   4    21636.02    23794.66    210.03 o 
   3  -1   4     1327.01     1601.92     45.36 o 
   4  -1   4     8645.33     8963.24    142.38 o 
   5  -1   4        2.57       16.76     25.60 o 
   6  -1   4     1235.93     1293.94     82.05 o 
   7  -1   4      178.41      180.71     29.63 o 
   8  -1   4     2037.31     2084.49    118.76 o 
   9  -1   4      298.02      260.17     52.23 o 
 -11   0   4       40.67       22.34     35.26 o 
 -10   0   4     5702.69     5558.11    115.92 o 
  -9   0   4       90.95       92.09     15.90 o 
  -8   0   4     4810.80     4758.13     86.27 o 
  -7   0   4        0.10        7.60     11.04 o 
  -6   0   4     3995.42     3877.22     68.26 o 
  -5   0   4      339.36      373.08     14.14 o 
  -4   0   4    18093.59    19031.72    218.45 o 
  -3   0   4      820.17      938.48     17.25 o 
  -2   0   4    17362.34    18030.72    176.46 o 
  -1   0   4    13849.43    14552.06    168.59 o 
   0   0   4      403.42      450.42     16.10 o 
   1   0   4       94.12       76.72     10.59 o 
   2   0   4    13131.30    13538.72    154.39 o 
   3   0   4      510.58      567.55     28.86 o 
   4   0   4     4447.79     4512.25    115.64 o 
   5   0   4       63.58      114.17     33.91 o 
   6   0   4      965.83      857.26     70.79 o 
   7   0   4        8.29       19.20     35.11 o 
   8   0   4     1682.95     1602.44    104.52 o 
   9   0   4      177.43      120.16     33.76 o 
 -11   1   4       89.21       66.34     21.04 o 
 -10   1   4     3392.06     3268.44    137.34 o 
  -9   1   4        0.61        0.28     18.09 o 
  -8   1   4     1772.78     1703.82     66.15 o 
  -7   1   4       87.21       96.98     13.50 o 
  -6   1   4     5785.42     5614.21     95.06 o 
  -5   1   4      123.63      108.08     12.09 o 
  -4   1   4    14724.36    15615.59    143.30 o 
  -3   1   4     2379.87     2705.52     40.71 o 
  -2   1   4     1873.67     1925.61     32.19 o 
  -1   1   4       35.51       55.39      8.45 o 
   0   1   4     4814.36     4688.80     65.43 o 
   1   1   4      974.97      985.07     33.14 o 
   2   1   4     8883.50     8602.40    169.17 o 
   3   1   4       59.63       43.11     13.75 o 
   4   1   4     4922.68     5038.81    103.70 o 
   5   1   4      432.08      395.05     46.14 o 
   6   1   4     1211.20     1264.98     84.68 o 
   7   1   4       80.42       57.50     17.54 o 
   8   1   4     1333.64     1335.15     97.81 o 
   9   1   4        3.12      -36.56     37.40 o 
 -11   2   4       45.54        8.21     20.51 o 
 -10   2   4     2494.21     2431.85     74.33 o 
  -9   2   4       43.60       16.44     18.98 o 
  -8   2   4     5931.62     5937.00    144.94 o 
  -7   2   4      777.32      828.93     29.91 o 
  -6   2   4     8380.37     8520.58    114.41 o 
  -5   2   4        0.94        4.71      8.46 o 
  -4   2   4    15416.17    16278.52    150.54 o 
  -3   2   4     2084.92     2292.01     35.82 o 
  -2   2   4     5408.57     5223.77     61.70 o 
  -1   2   4      640.04      738.33     22.24 o 
   0   2   4    13719.51    13754.38    154.21 o 
   1   2   4     5139.31     5610.16    128.31 o 
   2   2   4    12263.95    12434.38    186.91 o 
   3   2   4       57.76       80.72     17.85 o 
   4   2   4     6183.84     6270.44    124.83 o 
   5   2   4     1873.23     1737.31     95.31 o 
   6   2   4     5319.96     5403.41    187.37 o 
   7   2   4       58.14       72.52     20.15 o 
   8   2   4     1865.90     1869.86    119.16 o 
   9   2   4       46.39      106.72     41.57 o 
 -11   3   4      109.76      100.10     24.59 o 
 -10   3   4     1519.16     1544.78     59.75 o 
  -9   3   4        5.68       31.61     26.48 o 
  -8   3   4     2608.66     2677.86     84.21 o 
  -7   3   4      319.64      287.47     18.51 o 
  -6   3   4     5568.16     5609.00     72.50 o 
  -5   3   4        0.46        6.74      6.97 o 
  -4   3   4     6413.31     6161.78     74.41 o 
  -3   3   4       42.92       63.48      7.79 o 
  -2   3   4     8552.54     8022.40    102.27 o 
  -1   3   4     1158.43     1147.16     31.52 o 
   0   3   4    15075.00    15297.01    445.03 o 
   1   3   4       18.99       39.04     22.99 o 
   2   3   4     2105.82     1996.41     77.56 o 
   3   3   4      273.93      301.16     29.06 o 
   4   3   4     3306.17     3142.54    126.43 o 
   5   3   4      946.92      988.98     75.12 o 
   6   3   4     3184.17     3306.78    147.08 o 
   7   3   4       24.86        5.44     18.12 o 
   8   3   4     1237.82     1328.07    105.28 o 
 -11   4   4      223.35      233.91     33.07 o 
 -10   4   4     1632.89     1783.36     64.78 o 
  -9   4   4      114.07       71.19     29.73 o 
  -8   4   4     2894.15     2923.11    126.80 o 
  -7   4   4        1.78       -3.00     14.55 o 
  -6   4   4     5432.22     5308.23     70.57 o 
  -5   4   4      906.58      899.09     25.18 o 
  -4   4   4     1618.94     1491.17     32.44 o 
  -3   4   4      190.80      215.81     19.29 o 
  -2   4   4     4143.29     3822.19     66.88 o 
  -1   4   4     1094.92     1128.49     63.71 o 
   0   4   4     9132.58     8889.24    149.63 o 
   1   4   4      333.78      296.19     25.84 o 
   2   4   4     5589.61     5717.79    118.42 o 
   3   4   4       35.14       18.01     17.24 o 
   4   4   4     3137.45     3104.35    131.65 o 
   5   4   4      808.14      889.66     73.40 o 
   6   4   4     5763.47     5527.28    199.02 o 
   7   4   4      100.75       75.16     24.05 o 
   8   4   4     2552.13     2358.55    109.05 o 
 -10   5   4     2153.87     2168.41     72.42 o 
  -9   5   4        6.53       -8.40     19.33 o 
  -8   5   4     4157.68     4143.15    111.78 o 
  -7   5   4      311.18      322.11     36.29 o 
  -6   5   4     4459.34     4447.87     63.98 o 
  -5   5   4      572.98      591.49     21.30 o 
  -4   5   4     3493.98     3366.85     66.36 o 
  -3   5   4       42.27       54.29     12.56 o 
  -2   5   4     5539.88     5250.56    132.73 o 
  -1   5   4        0.32       -9.42     12.13 o 
   0   5   4     6067.58     5908.49    126.28 o 
   1   5   4        3.17       -5.61     17.29 o 
   2   5   4     2215.64     2192.84     71.70 o 
   3   5   4        1.79       27.26     30.23 o 
   4   5   4     4322.60     4422.33    164.34 o 
   5   5   4       10.70       34.55     37.06 o 
   6   5   4     1784.85     1873.60    115.35 o 
   7   5   4      473.40      463.17     44.14 o 
   8   5   4     1275.40     1237.51    113.94 o 
 -10   6   4     2218.08     2238.71     74.16 o 
  -9   6   4       12.49        8.32     19.73 o 
  -8   6   4      956.30     1025.65     55.98 o 
  -7   6   4       94.78      132.41     18.20 o 
  -6   6   4     3489.53     3630.06     74.98 o 
  -5   6   4       69.98       43.88     12.21 o 
  -4   6   4     4365.22     4199.79     79.37 o 
  -3   6   4      506.16      475.98     25.71 o 
  -2   6   4     3008.65     2742.75     77.01 o 
  -1   6   4      130.97      164.68     23.21 o 
   0   6   4     3883.59     3793.95     97.06 o 
   1   6   4       18.23       40.92     13.20 o 
   2   6   4     3285.54     3424.95    138.33 o 
   3   6   4      161.40      102.01     32.09 o 
   4   6   4     3427.43     3264.24    147.77 o 
   5   6   4       18.88       32.07     35.88 o 
   6   6   4     1412.50     1525.20    108.03 o 
   7   6   4      304.99      352.68     42.57 o 
 -10   7   4     1593.23     1675.75     65.34 o 
  -9   7   4      108.23       80.99     25.75 o 
  -8   7   4     2144.40     2190.14     68.64 o 
  -7   7   4      167.80      183.22     28.14 o 
  -6   7   4     5103.02     5098.96     95.70 o 
  -5   7   4      159.68      171.84     19.80 o 
  -4   7   4    10168.01    10362.87    252.26 o 
  -3   7   4        1.39       19.22     13.22 o 
  -2   7   4     4849.76     4815.32    124.81 o 
  -1   7   4       21.04       24.46     22.58 o 
   0   7   4     3094.45     2964.74     89.46 o 
   1   7   4       24.69       30.65     20.09 o 
   2   7   4     4395.19     4126.38    159.18 o 
   3   7   4       69.52       37.70     32.59 o 
   4   7   4     3169.18     3468.63    155.77 o 
   5   7   4        6.47       50.70     39.90 o 
   6   7   4     1928.47     1851.86    125.64 o 
  -9   8   4      285.96      266.27     27.96 o 
  -8   8   4      457.95      469.95     37.06 o 
  -7   8   4       26.54       30.78     14.53 o 
  -6   8   4     4997.55     4844.82     96.22 o 
  -5   8   4       55.10       84.33     16.16 o 
  -4   8   4     3756.08     3687.69     83.97 o 
  -3   8   4       35.04       36.07     14.31 o 
  -2   8   4     1707.33     1680.00     50.67 o 
  -1   8   4       58.78       82.33     15.26 o 
   0   8   4     3978.76     3934.23     68.97 o 
   1   8   4       67.48       78.96     35.96 o 
   2   8   4     2978.63     3024.54    142.44 o 
   3   8   4      245.08      202.98     46.13 o 
   4   8   4     2924.92     2860.29    145.88 o 
   5   8   4       12.40       32.17     40.09 o 
   6   8   4     2380.75     2293.06     99.94 o 
  -8   9   4      815.77      838.88     59.58 o 
  -7   9   4        9.37       54.56     24.03 o 
  -6   9   4     1955.83     1990.54     70.08 o 
  -5   9   4      328.49      345.78     39.71 o 
  -4   9   4     2585.41     2753.48     84.20 o 
  -3   9   4        0.46       -7.37     14.18 o 
  -2   9   4     3746.12     3700.54     80.42 o 
  -1   9   4       35.53       28.64     13.81 o 
   0   9   4     5967.65     5819.08    156.84 o 
   1   9   4       16.75      -35.94     35.94 o 
   2   9   4     2237.20     2194.84    124.30 o 
   3   9   4       32.16        6.12     32.37 o 
   4   9   4     1506.12     1445.71    111.60 o 
   5   9   4       10.41      -22.30     37.50 o 
  -7  10   4       29.12       34.96     20.67 o 
  -6  10   4     1658.26     1703.04    144.58 o 
  -5  10   4       48.89       37.72     18.22 o 
  -4  10   4     1606.73     1520.06     65.45 o 
  -3  10   4       61.57      119.54     23.08 o 
  -2  10   4     3250.71     2849.48    140.69 o 
  -1  10   4      102.78       51.39     29.36 o 
   0  10   4     2664.10     2736.47    140.32 o 
   1  10   4       59.61       32.05     26.05 o 
   2  10   4      870.88      799.97     81.35 o 
   3  10   4        8.03      -36.10     36.10 o 
   4  10   4     1455.35     1633.21    122.40 o 
  -6  11   4     1436.32     1408.48     70.38 o 
  -5  11   4      264.24      264.61     33.90 o 
  -4  11   4     1934.72     1666.62    110.66 o 
  -3  11   4       50.67       25.81     30.65 o 
  -2  11   4     2157.02     2117.28    125.17 o 
  -1  11   4       12.79      -10.36     33.90 o 
   0  11   4     2184.28     2037.53    129.58 o 
   1  11   4       56.53       43.97     26.05 o 
   2  11   4     1161.92      947.14     92.32 o 
  -4  12   4     1583.48     1660.81    114.78 o 
  -3  12   4        2.56       56.13     39.98 o 
  -2  12   4     3998.66     4215.06    189.84 o 
  -1  12   4      464.06      398.40     64.25 o 
   0  12   4     1593.18     1533.85    116.79 o 
  -1 -16   5      359.86      372.50     57.71 o 
   0 -16   5     1089.39     1192.10     72.27 o 
   1 -16   5       53.64       69.40     26.04 o 
   2 -16   5     2182.68     2336.21     97.89 o 
  -3 -15   5      150.05      201.49     65.75 o 
  -2 -15   5     1385.49     1438.39     78.68 o 
  -1 -15   5      426.03      450.97     47.03 o 
   0 -15   5     1447.36     1348.23    120.29 o 
   1 -15   5      160.59      254.67     89.27 o 
   2 -15   5     2435.70     2433.82     95.82 o 
   3 -15   5       19.10       21.87     20.83 o 
   4 -15   5      776.39      895.12     87.66 o 
  -5 -14   5       37.39       64.34     22.58 o 
  -4 -14   5     2018.79     2033.68    126.04 o 
  -3 -14   5       36.60        0.97     42.77 o 
  -2 -14   5     1380.17     1438.57     75.03 o 
  -1 -14   5      595.86      524.42     46.78 o 
   0 -14   5     2324.51     2307.45     91.23 o 
   1 -14   5      546.65      512.80     43.51 o 
   2 -14   5     2614.87     2671.22     74.41 o 
   3 -14   5      279.94      248.83     33.08 o 
   4 -14   5     1433.21     1402.99    103.94 o 
   5 -14   5      186.04      125.87     38.75 o 
   6 -14   5     1310.99     1367.91    109.84 o 
  -6 -13   5     1736.34     1706.65    126.01 o 
  -5 -13   5        4.89       38.96     23.74 o 
  -4 -13   5     1841.88     1927.21     68.98 o 
  -3 -13   5       23.80       65.81     26.45 o 
  -2 -13   5     2562.55     2678.53     97.66 o 
  -1 -13   5      571.83      592.02     45.66 o 
   0 -13   5     1918.94     1944.01     89.82 o 
   1 -13   5      429.82      402.83     38.53 o 
   2 -13   5     3304.77     3448.21     80.89 o 
   3 -13   5      589.07      533.41     30.14 o 
   4 -13   5     1671.17     1725.58     69.78 o 
   5 -13   5      182.42      140.55     43.04 o 
   6 -13   5     1320.58     1317.50    103.39 o 
   7 -13   5      178.46      203.10     50.11 o 
  -7 -12   5      263.46      259.78     38.07 o 
  -6 -12   5     2180.55     2170.96    112.73 o 
  -5 -12   5       47.00       30.22     43.12 o 
  -4 -12   5     2184.08     2160.03     85.47 o 
  -3 -12   5       51.22       45.73     22.50 o 
  -2 -12   5     2756.21     2860.29    105.37 o 
  -1 -12   5      516.65      492.05     41.70 o 
   0 -12   5     6875.28     7261.93    157.55 o 
   1 -12   5       19.75       38.26     18.58 o 
   2 -12   5     2865.73     2967.70     71.13 o 
   3 -12   5      734.89      711.97     41.26 o 
   4 -12   5     2801.31     2689.42     83.90 o 
   5 -12   5      492.26      450.47     61.16 o 
   6 -12   5     1300.92     1230.72     94.95 o 
   7 -12   5       86.27      107.45     40.94 o 
  -8 -11   5     2432.41     2485.40     99.91 o 
  -7 -11   5       16.84       28.91     25.80 o 
  -6 -11   5     3121.33     3034.66     77.53 o 
  -5 -11   5      384.98      327.96     35.07 o 
  -4 -11   5     2849.46     2647.85     90.74 o 
  -3 -11   5      524.05      565.06     47.54 o 
  -2 -11   5    10553.82    10482.88    198.47 o 
  -1 -11   5      122.64      109.63     30.77 o 
   0 -11   5     1442.32     1417.86     60.59 o 
   1 -11   5       89.53      101.29     17.40 o 
   2 -11   5     3580.66     3640.34     75.63 o 
   3 -11   5     1008.09     1089.91     37.73 o 
   4 -11   5     2520.22     2581.26     55.55 o 
   5 -11   5      520.73      489.63     62.11 o 
   6 -11   5     1662.68     1574.10    106.89 o 
   7 -11   5        4.30       -4.29     28.75 o 
   8 -11   5     1293.38     1207.78    103.00 o 
  -8 -10   5     2111.19     2030.02     67.76 o 
  -7 -10   5        4.27       -1.85     15.76 o 
  -6 -10   5     2214.37     2279.73    115.38 o 
  -5 -10   5      704.33      629.61     44.90 o 
  -4 -10   5     4305.42     4204.30    108.85 o 
  -3 -10   5     1792.68     1722.58     70.60 o 
  -2 -10   5     2557.95     2741.15     84.38 o 
  -1 -10   5      602.98      603.65     46.93 o 
   0 -10   5     1683.28     1644.94     78.57 o 
   1 -10   5        5.22       21.04     15.23 o 
   2 -10   5     2997.43     2742.59     61.43 o 
   3 -10   5      253.67      236.40     17.73 o 
   4 -10   5     5062.15     5058.94    102.15 o 
   5 -10   5      200.45      122.84     35.38 o 
   6 -10   5     1961.45     1956.86    113.64 o 
   7 -10   5        6.01        7.00     28.24 o 
   8 -10   5      843.16      953.81     87.88 o 
  -9  -9   5       46.65       51.88     19.03 o 
  -8  -9   5     2502.02     2515.53     79.49 o 
  -7  -9   5       10.87       24.81     19.71 o 
  -6  -9   5     2038.92     2013.07     76.30 o 
  -5  -9   5       31.51       24.41     15.83 o 
  -4  -9   5     4400.62     4404.08    108.69 o 
  -3  -9   5     1104.26     1121.25     85.41 o 
  -2  -9   5     9580.61     9659.72    172.46 o 
  -1  -9   5     1149.23     1103.35     49.13 o 
   0  -9   5     6277.60     6340.90    126.80 o 
   1  -9   5       28.36       11.07     10.75 o 
   2  -9   5     7582.07     7712.54    116.15 o 
   3  -9   5     1332.32     1276.79     36.17 o 
   4  -9   5     4291.79     4269.04     76.54 o 
   5  -9   5      978.31      976.43     36.03 o 
   6  -9   5     2576.69     2436.97    124.76 o 
   7  -9   5       28.94       49.69     28.58 o 
   8  -9   5     2092.61     2027.66    125.54 o 
   9  -9   5      202.67      237.14     50.46 o 
  -9  -8   5       42.18       36.73     18.56 o 
  -8  -8   5     2919.40     2811.81    153.43 o 
  -7  -8   5       35.94       52.10     14.14 o 
  -6  -8   5     1412.88     1461.54     43.29 o 
  -5  -8   5       49.32       63.39     11.71 o 
  -4  -8   5     4799.92     4836.45    110.22 o 
  -3  -8   5      344.77      346.10     28.33 o 
  -2  -8   5    12561.27    12916.50    203.68 o 
  -1  -8   5       62.60       49.18     16.39 o 
   0  -8   5     5322.04     5221.14     86.38 o 
   1  -8   5       87.25      110.33     13.67 o 
   2  -8   5     6582.56     6344.81    117.90 o 
   3  -8   5     1643.90     1604.88     38.45 o 
   4  -8   5     4635.29     4611.99    102.22 o 
   5  -8   5      953.54      908.18     30.52 o 
   6  -8   5     3150.38     2987.80    135.21 o 
   7  -8   5        9.48       -2.76     27.94 o 
   8  -8   5     1869.34     2014.70    121.57 o 
   9  -8   5      219.65      173.10     48.66 o 
 -10  -7   5     1534.09     1491.63     59.19 o 
  -9  -7   5        6.99      -16.14     16.50 o 
  -8  -7   5     2393.51     2445.56     64.34 o 
  -7  -7   5        0.44       34.97     14.09 o 
  -6  -7   5     2743.37     2708.56     60.48 o 
  -5  -7   5       29.88       35.38     10.56 o 
  -4  -7   5     5461.74     5135.61    108.34 o 
  -3  -7   5       18.77       19.71     18.26 o 
  -2  -7   5     4828.73     5020.87    101.89 o 
  -1  -7   5      468.77      448.96     23.02 o 
   0  -7   5     7091.69     6873.74     98.31 o 
   1  -7   5      984.45     1068.23     32.09 o 
   2  -7   5    10911.82    10995.93    114.62 o 
   3  -7   5      227.63      227.40     13.41 o 
   4  -7   5     2712.51     2662.53     98.02 o 
   5  -7   5     1025.84     1011.33     50.93 o 
   6  -7   5     4581.87     4454.87    164.75 o 
   7  -7   5      188.54      234.30     45.45 o 
   8  -7   5     2028.40     2188.97    125.96 o 
   9  -7   5      112.79      124.82     31.67 o 
 -10  -6   5     2875.13     2815.02     79.49 o 
  -9  -6   5      183.27      181.16     21.83 o 
  -8  -6   5     5878.14     5674.41    103.04 o 
  -7  -6   5      561.82      615.61     30.22 o 
  -6  -6   5     8142.15     7873.77    115.70 o 
  -5  -6   5       22.31       32.51     15.71 o 
  -4  -6   5     6449.87     6296.06    117.05 o 
  -3  -6   5      132.79      137.80     13.90 o 
  -2  -6   5    19014.97    19620.84    184.74 o 
  -1  -6   5      830.20      794.44     23.20 o 
   0  -6   5    17938.52    17625.46    167.02 o 
   1  -6   5     2162.23     2470.11     56.84 o 
   2  -6   5     6171.13     6132.76     85.99 o 
   3  -6   5      648.97      638.47     16.15 o 
   4  -6   5     5528.40     5460.42     64.17 o 
   5  -6   5      120.96      103.66     14.08 o 
   6  -6   5      555.96      600.03     60.94 o 
   7  -6   5       48.69       72.02     29.54 o 
   8  -6   5     1723.51     1738.00     79.19 o 
   9  -6   5       30.73       10.52     31.33 o 
 -10  -5   5     2118.92     2024.48     65.41 o 
  -9  -5   5      214.26      196.47     21.38 o 
  -8  -5   5     4173.95     4083.15     83.23 o 
  -7  -5   5        1.03       12.66     12.48 o 
  -6  -5   5     6690.38     6438.65     99.81 o 
  -5  -5   5      128.12      136.32     18.43 o 
  -4  -5   5    13083.38    13449.52    316.74 o 
  -3  -5   5      535.58      598.60     19.64 o 
  -2  -5   5     3710.15     3490.87     49.32 o 
  -1  -5   5       33.79       25.09      7.30 o 
   0  -5   5     4325.04     4087.07     44.71 o 
   1  -5   5      239.31      212.60      9.81 o 
   2  -5   5     7048.45     7191.64    107.92 o 
   3  -5   5      147.83      167.70     10.26 o 
   4  -5   5     6213.34     6163.38     70.62 o 
   5  -5   5      393.08      317.87     19.34 o 
   6  -5   5      923.11      997.54     74.24 o 
   7  -5   5      917.73      965.22     68.86 o 
   8  -5   5     1400.25     1181.43     92.56 o 
   9  -5   5       63.23       67.47     37.88 o 
 -11  -4   5        0.58        5.18     18.13 o 
 -10  -4   5     1907.48     1947.63     52.76 o 
  -9  -4   5      125.55      126.58     16.66 o 
  -8  -4   5     3442.69     3317.33     63.57 o 
  -7  -4   5        0.09       -7.01     11.23 o 
  -6  -4   5     8491.71     8208.04    109.92 o 
  -5  -4   5      145.53      178.16     14.71 o 
  -4  -4   5    11691.08    12112.87    145.08 o 
  -3  -4   5      107.02       94.25      8.80 o 
  -2  -4   5     5417.53     5188.13     59.65 o 
  -1  -4   5      692.35      651.40     22.63 o 
   0  -4   5     3700.49     3847.17     41.26 o 
   1  -4   5     2853.98     2808.47     39.33 o 
   2  -4   5    17511.65    17835.97    299.16 o 
   3  -4   5      202.82      200.39     16.16 o 
   4  -4   5    13159.43    13201.26    248.49 o 
   5  -4   5      897.57      902.55     22.64 o 
   6  -4   5     1107.68     1057.66     52.93 o 
   7  -4   5      774.10      729.29     67.88 o 
   8  -4   5     1287.53     1283.86     95.35 o 
   9  -4   5      356.40      260.19     52.25 o 
 -11  -3   5       30.93       58.92     23.72 o 
 -10  -3   5     2301.94     2245.40     74.97 o 
  -9  -3   5      206.51      172.68     16.53 o 
  -8  -3   5     1309.67     1336.61     37.96 o 
  -7  -3   5      189.39      216.02     15.96 o 
  -6  -3   5     5527.20     5480.89     76.06 o 
  -5  -3   5       74.52       76.80     10.76 o 
  -4  -3   5     9431.55     9433.67    115.47 o 
  -3  -3   5      112.60       91.44      7.04 o 
  -2  -3   5     5297.92     5054.14     61.30 o 
  -1  -3   5      351.56      310.52     10.75 o 
   0  -3   5     7826.03     7898.55    164.72 o 
   1  -3   5     2550.30     2659.58     40.94 o 
   2  -3   5     7832.79     7721.32     83.78 o 
   3  -3   5     1123.11     1163.81     40.34 o 
   4  -3   5     6652.25     6558.87     81.13 o 
   5  -3   5       20.60        9.80     11.09 o 
   6  -3   5      545.74      508.94     54.88 o 
   7  -3   5      476.56      414.65     58.09 o 
   8  -3   5     1197.73     1290.24     95.60 o 
   9  -3   5       94.90      118.02     44.77 o 
 -11  -2   5        0.14       13.51     21.73 o 
 -10  -2   5     2958.18     2937.83     77.54 o 
  -9  -2   5        7.06       -9.98     13.22 o 
  -8  -2   5     3070.21     3037.50     57.82 o 
  -7  -2   5      784.11      734.17     26.08 o 
  -6  -2   5     5044.51     5062.73     71.05 o 
  -5  -2   5       95.53      111.80      9.81 o 
  -4  -2   5     7393.83     7460.18     87.66 o 
  -3  -2   5       21.92       21.97      4.29 o 
  -2  -2   5     6291.08     5838.43    140.58 o 
  -1  -2   5      439.05      344.69     15.53 o 
   0  -2   5     2334.13     2092.26     42.26 o 
   1  -2   5     1863.22     1748.89     27.59 o 
   2  -2   5     4987.71     5212.67     76.17 o 
   3  -2   5       36.10       58.57     20.34 o 
   4  -2   5     4336.70     4242.02     86.64 o 
   5  -2   5      145.17      154.35     18.85 o 
   6  -2   5     4122.81     4166.12    156.69 o 
   7  -2   5      665.11      620.95     66.20 o 
   8  -2   5     3281.51     3237.91    153.60 o 
   9  -2   5       79.83       74.41     41.26 o 
 -11  -1   5       44.96       37.60     18.13 o 
 -10  -1   5     4812.58     4450.58    172.67 o 
  -9  -1   5      315.89      314.29     37.63 o 
  -8  -1   5     6425.22     6468.08    106.35 o 
  -7  -1   5      241.33      222.40     18.29 o 
  -6  -1   5     5656.07     5604.52     86.99 o 
  -5  -1   5      190.78      212.38     13.21 o 
  -4  -1   5    17336.90    17691.36    180.88 o 
  -3  -1   5      104.54       86.98     10.60 o 
  -2  -1   5    13670.22    12647.60    247.97 o 
  -1  -1   5      155.05      148.35      8.38 o 
   0  -1   5     9055.64     8726.66     85.04 o 
   1  -1   5      575.98      459.41     39.20 o 
   2  -1   5     2279.04     2038.81     54.10 o 
   3  -1   5       59.02       96.45     17.61 o 
   4  -1   5     9516.21     9491.26    154.71 o 
   5  -1   5       69.53       92.55     18.00 o 
   6  -1   5     6528.25     6492.06    204.58 o 
   7  -1   5      113.33      158.43     40.78 o 
   8  -1   5     1443.63     1503.58    106.37 o 
   9  -1   5       93.33       26.79     37.35 o 
 -11   0   5        3.54       28.54     19.00 o 
 -10   0   5     5499.39     5322.67    134.22 o 
  -9   0   5      255.94      224.26     19.95 o 
  -8   0   5     1911.62     1847.56     50.31 o 
  -7   0   5        3.27       21.82     11.18 o 
  -6   0   5     6700.77     6572.07    121.04 o 
  -5   0   5       19.74       10.73      6.94 o 
  -4   0   5     7098.15     7062.09     76.11 o 
  -3   0   5      272.63      271.70     10.04 o 
  -2   0   5     6126.76     5850.64     74.74 o 
  -1   0   5      813.47      892.77     21.29 o 
   0   0   5     3444.25     3422.71     52.82 o 
   1   0   5     1714.75     1941.98     40.95 o 
   2   0   5    11004.06    11007.11    167.55 o 
   3   0   5      154.69      137.62     44.01 o 
   4   0   5     5055.29     5049.51    104.24 o 
   5   0   5      801.76      808.97     40.37 o 
   6   0   5     4647.10     4818.87    173.45 o 
   7   0   5      931.71      921.50     79.65 o 
   8   0   5      804.80      684.79     74.50 o 
   9   0   5       40.72      -17.07     37.29 o 
 -11   1   5        0.69        3.10     16.24 o 
 -10   1   5     1836.18     1731.68     73.72 o 
  -9   1   5       56.69       40.52     45.93 o 
  -8   1   5     2598.21     2546.48     83.09 o 
  -7   1   5      251.93      280.71     19.62 o 
  -6   1   5     9344.90     9511.77    131.21 o 
  -5   1   5       44.35       75.22      9.51 o 
  -4   1   5    15452.17    16018.35    169.39 o 
  -3   1   5     3748.01     4174.32     49.27 o 
  -2   1   5    14138.71    14147.79    149.16 o 
  -1   1   5        0.40       12.05      7.70 o 
   0   1   5     8176.56     8169.34    102.42 o 
   1   1   5        3.75        5.29     13.07 o 
   2   1   5    10921.54    11162.34    172.15 o 
   3   1   5      503.90      533.67     31.95 o 
   4   1   5     7139.54     7010.14    134.11 o 
   5   1   5      951.48      940.18     71.17 o 
   6   1   5     5590.44     5464.94    189.29 o 
   7   1   5      408.66      380.55     56.32 o 
   8   1   5     1285.31     1319.14    101.88 o 
   9   1   5       56.31       48.71     39.70 o 
 -11   2   5        1.88       16.42     17.26 o 
 -10   2   5     2486.60     2518.71     90.66 o 
  -9   2   5      107.61       85.02     19.78 o 
  -8   2   5      218.78      191.50     31.45 o 
  -7   2   5      495.69      545.28     25.94 o 
  -6   2   5     3956.36     3898.48     69.41 o 
  -5   2   5      164.93      180.82     14.94 o 
  -4   2   5     8223.90     8265.16    102.81 o 
  -3   2   5        4.58        9.30      7.34 o 
  -2   2   5     2119.01     1928.31     38.89 o 
  -1   2   5        0.63       -0.70      8.59 o 
   0   2   5     5777.39     5630.51    103.68 o 
   1   2   5     1175.37     1318.47     46.34 o 
   2   2   5     3912.47     3777.47     87.94 o 
   3   2   5      237.63      275.40     26.34 o 
   4   2   5     3315.14     3166.19    107.59 o 
   5   2   5       95.64       63.03     30.36 o 
   6   2   5     3519.55     3543.92    154.00 o 
   7   2   5       48.43       53.53     37.04 o 
   8   2   5      569.41      614.95     73.20 o 
 -11   3   5      266.08      248.51     27.26 o 
 -10   3   5     1595.74     1602.39     73.12 o 
  -9   3   5       22.13       34.18     18.89 o 
  -8   3   5     1402.80     1457.69     61.02 o 
  -7   3   5        2.73        3.58     10.57 o 
  -6   3   5     4281.04     4024.26     72.04 o 
  -5   3   5       39.27       36.44     10.98 o 
  -4   3   5     6603.55     6515.94    110.20 o 
  -3   3   5      142.03      151.74     16.15 o 
  -2   3   5     4886.04     4634.13     89.76 o 
  -1   3   5      608.46      592.29     30.77 o 
   0   3   5     7465.79     7349.76    130.01 o 
   1   3   5     2327.11     2612.57     71.44 o 
   2   3   5     1760.52     1750.96     60.01 o 
   3   3   5        0.78        4.45     18.03 o 
   4   3   5     3888.56     3797.10    100.51 o 
   5   3   5      587.30      605.19     62.49 o 
   6   3   5     2882.11     3028.43    143.18 o 
   7   3   5       27.62       62.34     39.55 o 
   8   3   5     2166.12     2324.53    139.75 o 
 -10   4   5     2666.27     2746.85     97.29 o 
  -9   4   5        7.77       19.24     18.26 o 
  -8   4   5     2743.01     2816.14     87.62 o 
  -7   4   5      185.36      141.87     18.81 o 
  -6   4   5     3360.09     3324.37     65.46 o 
  -5   4   5       57.32       58.57     11.80 o 
  -4   4   5     6564.47     6558.10    116.26 o 
  -3   4   5       63.56       92.43     16.93 o 
  -2   4   5    10073.95     9731.94    157.01 o 
  -1   4   5       74.90       87.92     24.79 o 
   0   4   5     8753.33     8600.90    151.83 o 
   1   4   5      434.95      414.89     32.29 o 
   2   4   5     3098.18     3126.92     86.66 o 
   3   4   5        2.95        5.05     20.45 o 
   4   4   5     3394.92     3533.83    143.33 o 
   5   4   5      143.05      191.28     45.00 o 
   6   4   5     5421.57     5465.70    205.99 o 
   7   4   5      182.59      234.73     52.31 o 
 -10   5   5     3254.88     3268.18     89.73 o 
  -9   5   5      203.52      174.53     27.52 o 
  -8   5   5     3183.31     3187.45     96.67 o 
  -7   5   5        6.68       19.18     13.04 o 
  -6   5   5     2682.42     2541.26     57.86 o 
  -5   5   5       90.38       97.99     13.77 o 
  -4   5   5     6474.50     6517.54     88.04 o 
  -3   5   5      344.46      347.81     27.41 o 
  -2   5   5     4892.30     4626.88    157.10 o 
  -1   5   5      152.79      144.84     17.46 o 
   0   5   5     9750.68     9680.94    275.38 o 
   1   5   5       25.95       23.86     31.37 o 
   2   5   5     2391.44     2444.77    102.46 o 
   3   5   5        4.76       -4.93     20.10 o 
   4   5   5     3010.58     3040.79    137.20 o 
   5   5   5       28.99       14.41     29.56 o 
   6   5   5     2137.77     2275.55    132.53 o 
   7   5   5      205.09      238.79     56.68 o 
 -10   6   5     1386.53     1455.91     60.01 o 
  -9   6   5       86.69       90.40     23.17 o 
  -8   6   5     2563.45     2558.46     88.17 o 
  -7   6   5        6.96        6.62     14.09 o 
  -6   6   5     3459.44     3537.31     76.41 o 
  -5   6   5      104.56      107.65     15.30 o 
  -4   6   5     4697.27     4605.85     86.52 o 
  -3   6   5      320.69      266.26     20.96 o 
  -2   6   5     6323.98     6231.72    233.60 o 
  -1   6   5       53.69       34.86     15.67 o 
   0   6   5     8400.56     8619.04    164.94 o 
   1   6   5       56.58       73.09     20.06 o 
   2   6   5     4482.54     4526.95    119.21 o 
   3   6   5        0.91      -30.16     30.16 o 
   4   6   5     2055.31     2069.35    120.86 o 
   5   6   5       21.23       39.41     38.49 o 
   6   6   5     1138.02     1127.42     98.70 o 
  -9   7   5       68.42       31.46     16.35 o 
  -8   7   5     3744.67     3877.57    113.37 o 
  -7   7   5       22.81       13.11     14.07 o 
  -6   7   5     4544.35     4420.90     90.17 o 
  -5   7   5       20.21       41.51     15.21 o 
  -4   7   5     6937.65     6729.40    127.78 o 
  -3   7   5       81.94       77.91     16.06 o 
  -2   7   5     1400.02     1390.40     45.58 o 
  -1   7   5      152.45      160.04     24.03 o 
   0   7   5     5081.62     5108.35    124.88 o 
   1   7   5       14.53        2.81     22.74 o 
   2   7   5     2465.50     2253.42    120.04 o 
   3   7   5      263.23      224.00     45.93 o 
   4   7   5      449.31      516.08     67.88 o 
   5   7   5        2.79      -36.43     36.43 o 
   6   7   5     1020.57      867.08     93.41 o 
  -9   8   5      168.50      191.34     25.02 o 
  -8   8   5     1468.47     1459.15     70.64 o 
  -7   8   5        2.65       -0.65     14.69 o 
  -6   8   5     3099.21     3063.87     76.01 o 
  -5   8   5      526.19      468.85     29.98 o 
  -4   8   5     1318.15     1273.32     47.56 o 
  -3   8   5      318.91      349.08     25.99 o 
  -2   8   5     3696.51     3701.95    109.70 o 
  -1   8   5        7.79       41.55     13.53 o 
   0   8   5     4154.43     4120.46     94.64 o 
   1   8   5       25.82       39.54     32.67 o 
   2   8   5     2974.83     2908.83    142.96 o 
   3   8   5        3.39       53.57     38.65 o 
   4   8   5      871.19      946.39     88.17 o 
   5   8   5       33.10      -32.56     39.78 o 
  -8   9   5     1441.73     1513.61     73.42 o 
  -7   9   5       23.16        6.41     18.74 o 
  -6   9   5     2135.32     2203.97     66.10 o 
  -5   9   5      295.11      318.19     26.87 o 
  -4   9   5     1318.07     1375.06     50.62 o 
  -3   9   5       35.04       23.61     14.67 o 
  -2   9   5     1728.02     1678.30     85.11 o 
  -1   9   5       34.48       23.45     35.10 o 
   0   9   5     2337.70     2288.55    108.49 o 
   1   9   5      120.07      129.77     44.34 o 
   2   9   5     1279.50     1212.65    102.01 o 
   3   9   5        0.23       67.92     41.22 o 
   4   9   5      964.79      948.14     92.15 o 
  -7  10   5        0.66        6.52     39.34 o 
  -6  10   5     1907.63     2000.84     74.86 o 
  -5  10   5      383.60      431.06     31.10 o 
  -4  10   5     1174.21     1142.53     68.35 o 
  -3  10   5      110.05       94.84     27.47 o 
  -2  10   5     3469.01     3297.62    154.30 o 
  -1  10   5       32.55        9.17     30.81 o 
   0  10   5     2098.18     1977.39    121.42 o 
   1  10   5        1.41       -0.63     24.34 o 
   2  10   5     1340.81     1178.68     98.21 o 
  -5  11   5       39.29       59.01     36.03 o 
  -4  11   5     1209.18     1217.16     94.62 o 
  -3  11   5      157.58      166.99     48.32 o 
  -2  11   5     2397.06     2407.23    136.28 o 
  -1  11   5      139.29      156.80     46.59 o 
   0  11   5     1556.47     1538.37    113.62 o 
  -2 -16   6     1202.40     1269.22     76.75 o 
  -1 -16   6      393.84      381.66     45.20 o 
   0 -16   6     1223.99     1325.50     74.60 o 
   1 -16   6      127.27       97.10     21.67 o 
   2 -16   6     2210.55     2432.43    237.87 o 
   3 -16   6      306.82      292.40     58.16 o 
  -4 -15   6     1815.62     1788.71     89.69 o 
  -3 -15   6      272.83      295.35     54.97 o 
  -2 -15   6     1241.47     1277.25    106.95 o 
  -1 -15   6      594.08      603.88     50.72 o 
   0 -15   6     2049.11     2165.78     91.07 o 
   1 -15   6      131.69      139.77     21.76 o 
   2 -15   6     2191.61     2342.57     91.94 o 
   3 -15   6      191.18      159.69     27.99 o 
   4 -15   6     1385.70     1333.43    106.43 o 
  -5 -14   6      111.65      134.85     49.29 o 
  -4 -14   6     1746.19     1817.05     85.55 o 
  -3 -14   6        5.21       20.80     23.18 o 
  -2 -14   6     2064.30     2301.28     93.68 o 
  -1 -14   6      641.55      682.47     50.99 o 
   0 -14   6     2233.16     2503.13     94.71 o 
   1 -14   6      139.44      139.24     21.39 o 
   2 -14   6     2376.84     2479.40     70.32 o 
   3 -14   6      253.93      257.86     30.83 o 
   4 -14   6     1389.18     1353.57    102.48 o 
   5 -14   6      205.71      212.80     49.41 o 
   6 -14   6      930.89      948.37     91.71 o 
  -6 -13   6     1352.61     1326.71    119.94 o 
  -5 -13   6      113.84       68.96     25.74 o 
  -4 -13   6     1903.15     1974.99     85.52 o 
  -3 -13   6       34.13       67.40     25.66 o 
  -2 -13   6      616.59      688.13     50.24 o 
  -1 -13   6      410.81      407.71     40.24 o 
   0 -13   6     2682.98     2686.42     93.00 o 
   1 -13   6      271.52      233.36     23.82 o 
   2 -13   6     2273.69     2210.57     63.08 o 
   3 -13   6      330.35      308.03     23.72 o 
   4 -13   6     1210.69     1353.79     99.50 o 
   5 -13   6      636.37      664.01     73.81 o 
   6 -13   6     1168.26     1177.13     97.82 o 
  -7 -12   6      217.26      207.16     36.17 o 
  -6 -12   6     3040.20     3125.09    107.76 o 
  -5 -12   6      128.56      120.62     26.23 o 
  -4 -12   6     3154.57     3138.31     83.31 o 
  -3 -12   6       11.51        2.94     32.77 o 
  -2 -12   6     6167.31     6152.25    145.34 o 
  -1 -12   6      835.75      807.85     50.38 o 
   0 -12   6     8174.80     8217.17    296.39 o 
   1 -12   6       55.49       54.43     15.96 o 
   2 -12   6     3832.49     3961.78     83.05 o 
   3 -12   6      964.99      912.76     36.47 o 
   4 -12   6     4321.37     4220.98    106.82 o 
   5 -12   6      476.59      470.72     62.66 o 
   6 -12   6      931.14     1065.40     89.36 o 
   7 -12   6        5.29       47.38     34.71 o 
  -8 -11   6     1906.94     2021.41     88.56 o 
  -7 -11   6      188.73      216.34     35.19 o 
  -6 -11   6     4198.84     4067.08    157.10 o 
  -5 -11   6       35.29       57.70     22.17 o 
  -4 -11   6     4767.02     4892.63    124.72 o 
  -3 -11   6     1464.55     1486.66     65.75 o 
  -2 -11   6     3964.98     4304.71    113.34 o 
  -1 -11   6      157.21      161.75     45.12 o 
   0 -11   6      931.70      946.02     39.73 o 
   1 -11   6       56.62       73.08     15.68 o 
   2 -11   6     4476.96     4457.78     84.88 o 
   3 -11   6        4.67       20.15     11.78 o 
   4 -11   6     2840.40     2760.56     58.46 o 
   5 -11   6      205.61      162.01     39.15 o 
   6 -11   6     1073.40      981.15     87.15 o 
   7 -11   6       54.00       51.28     34.65 o 
   8 -11   6      388.18      354.30     58.38 o 
  -9 -10   6       87.39       49.81     18.25 o 
  -8 -10   6     1557.40     1566.48     75.07 o 
  -7 -10   6        1.73      -23.15     23.15 o 
  -6 -10   6     5353.88     5406.01    134.86 o 
  -5 -10   6      119.83      120.06     23.95 o 
  -4 -10   6     3676.58     3566.72     99.63 o 
  -3 -10   6     1008.51     1056.57     53.52 o 
  -2 -10   6     6596.54     6751.05    141.15 o 
  -1 -10   6      158.66      146.73     22.28 o 
   0 -10   6     4647.10     4581.93     87.09 o 
   1 -10   6        5.37       16.68     16.81 o 
   2 -10   6     6357.97     6234.24    100.05 o 
   3 -10   6      177.45      159.96     16.00 o 
   4 -10   6     4724.31     4609.76     96.10 o 
   5 -10   6      594.15      554.66     60.30 o 
   6 -10   6     1597.72     1701.68    106.83 o 
   7 -10   6       68.84       62.32     36.22 o 
   8 -10   6     1034.44     1111.52     93.83 o 
  -9  -9   6        1.67        5.72     26.63 o 
  -8  -9   6     2240.20     2028.97    121.77 o 
  -7  -9   6       50.38       18.79     30.19 o 
  -6  -9   6     3335.73     3424.52     70.72 o 
  -5  -9   6       76.11       62.49     20.78 o 
  -4  -9   6     4172.02     4073.12    102.53 o 
  -3  -9   6      691.97      698.45     40.43 o 
  -2  -9   6     5188.28     5106.78    113.78 o 
  -1  -9   6      166.82      177.83     18.28 o 
   0  -9   6     2600.74     2543.16     58.99 o 
   1  -9   6      224.48      187.81     18.01 o 
   2  -9   6     4467.67     4395.88     77.10 o 
   3  -9   6       41.96       27.49     10.24 o 
   4  -9   6     4379.73     4347.64     72.66 o 
   5  -9   6      300.73      281.91     45.85 o 
   6  -9   6     2357.18     2521.92    126.55 o 
   7  -9   6      278.96      332.81     52.74 o 
   8  -9   6     1298.13     1299.81    100.76 o 
 -10  -8   6     2036.14     1951.32     69.06 o 
  -9  -8   6       48.05       62.01     22.54 o 
  -8  -8   6     2226.67     2187.11     60.96 o 
  -7  -8   6       21.99       20.40     13.74 o 
  -6  -8   6     5580.81     5532.36     94.44 o 
  -5  -8   6       50.28       39.52     29.03 o 
  -4  -8   6     7286.12     7135.58    138.15 o 
  -3  -8   6      135.11      119.87     34.02 o 
  -2  -8   6     3428.81     3252.86     67.78 o 
  -1  -8   6      943.34      943.35     33.92 o 
   0  -8   6     3337.38     3260.25     65.01 o 
   1  -8   6      595.95      566.66     25.27 o 
   2  -8   6     2438.09     2382.19     51.11 o 
   3  -8   6      365.74      340.84     22.04 o 
   4  -8   6     1945.71     2027.07     56.61 o 
   5  -8   6      686.46      759.87     44.77 o 
   6  -8   6     1772.88     1818.30    104.46 o 
   7  -8   6     1296.03     1352.30     96.11 o 
   8  -8   6     1243.24     1299.59    100.27 o 
   9  -8   6      224.41      230.80     49.83 o 
 -10  -7   6     2797.17     2766.67    128.70 o 
  -9  -7   6        1.45        5.04     14.10 o 
  -8  -7   6     3473.57     3377.27     76.37 o 
  -7  -7   6       11.05       21.56     13.22 o 
  -6  -7   6     5375.50     5414.99    156.98 o 
  -5  -7   6       33.55       23.28     14.73 o 
  -4  -7   6     3173.53     2960.44    150.08 o 
  -3  -7   6       31.54       24.84     15.05 o 
  -2  -7   6     4949.18     4782.34     68.35 o 
  -1  -7   6       70.37       53.00     11.67 o 
   0  -7   6    11958.72    11904.37    146.86 o 
   1  -7   6      446.61      427.52     26.00 o 
   2  -7   6     4180.54     4220.62     59.80 o 
   3  -7   6      268.81      290.79     13.98 o 
   4  -7   6     3671.29     3698.04     52.97 o 
   5  -7   6     3076.52     3035.18     72.05 o 
   6  -7   6     4832.47     4608.62    172.04 o 
   7  -7   6      288.65      304.41     46.47 o 
   8  -7   6      886.94      837.39     81.09 o 
   9  -7   6      297.81      264.22     39.17 o 
 -10  -6   6     2764.37     2787.12     66.24 o 
  -9  -6   6      520.93      545.00     28.39 o 
  -8  -6   6     3273.89     3339.52     85.90 o 
  -7  -6   6      144.74      138.65     16.55 o 
  -6  -6   6     4721.67     4638.83     82.15 o 
  -5  -6   6        4.87        6.33     11.76 o 
  -4  -6   6     7019.12     6898.39     86.39 o 
  -3  -6   6     1766.96     1897.77     37.33 o 
  -2  -6   6     6839.60     6851.45     81.87 o 
  -1  -6   6       12.09       27.14      8.74 o 
   0  -6   6     9692.88     9193.24    117.99 o 
   1  -6   6      521.28      532.57     22.23 o 
   2  -6   6     1166.29     1041.28     35.49 o 
   3  -6   6     1124.35     1128.86     31.54 o 
   4  -6   6     3566.74     3479.80     58.96 o 
   5  -6   6       42.04       51.78     14.29 o 
   6  -6   6     4042.32     4000.42    154.50 o 
   7  -6   6      254.63      248.12     44.91 o 
   8  -6   6      762.90      777.22     57.19 o 
   9  -6   6       39.89      108.91     44.84 o 
 -11  -5   6        8.49        7.40     20.97 o 
 -10  -5   6     1360.17     1385.33     44.73 o 
  -9  -5   6      287.91      308.30     21.85 o 
  -8  -5   6     2465.92     2486.59     55.41 o 
  -7  -5   6      773.50      750.78     28.27 o 
  -6  -5   6     4447.35     4390.39     80.80 o 
  -5  -5   6       62.69       73.76     10.52 o 
  -4  -5   6     5890.45     5956.85     73.87 o 
  -3  -5   6     2863.45     3130.83     45.79 o 
  -2  -5   6     6665.05     6372.67     73.31 o 
  -1  -5   6       84.43       80.32      8.93 o 
   0  -5   6     9993.01     9591.48    118.51 o 
   1  -5   6      936.90     1020.14     22.70 o 
   2  -5   6     1196.19     1188.04     37.57 o 
   3  -5   6       62.97       59.91      9.86 o 
   4  -5   6    12241.59    12009.03    154.50 o 
   5  -5   6       75.35       82.52      9.24 o 
   6  -5   6     5905.28     6207.81    173.81 o 
   7  -5   6      101.99       54.45     31.62 o 
   8  -5   6     1215.11     1073.05     90.43 o 
   9  -5   6       86.91      129.44     42.76 o 
 -11  -4   6        5.17        3.14     17.62 o 
 -10  -4   6     1761.52     1784.29     50.35 o 
  -9  -4   6      506.62      474.64     25.77 o 
  -8  -4   6     5343.89     5225.27     82.93 o 
  -7  -4   6     2364.83     2344.89     49.63 o 
  -6  -4   6     5318.25     5031.84     84.50 o 
  -5  -4   6        4.76       15.95      9.92 o 
  -4  -4   6    12487.07    12535.88    149.54 o 
  -3  -4   6     3728.22     3963.88     48.95 o 
  -2  -4   6    10861.71    10541.03    102.09 o 
  -1  -4   6      950.41      853.31     19.80 o 
   0  -4   6     7643.36     7860.93    188.17 o 
   1  -4   6      908.46      996.06     35.40 o 
   2  -4   6     4801.38     4721.77     85.59 o 
   3  -4   6     1331.06     1325.96     34.58 o 
   4  -4   6     5137.84     5051.17     85.02 o 
   5  -4   6       57.66       57.96      9.88 o 
   6  -4   6     4322.09     4157.43    159.55 o 
   7  -4   6      638.13      596.54     64.77 o 
   8  -4   6     1298.07     1331.73    100.39 o 
   9  -4   6        8.25      -34.70     34.70 o 
 -11  -3   6        7.79       16.89     28.55 o 
 -10  -3   6     2974.96     2798.60     90.81 o 
  -9  -3   6        0.72      -11.32     11.32 o 
  -8  -3   6     2315.51     2248.82     49.82 o 
  -7  -3   6      933.23      957.10     30.29 o 
  -6  -3   6     4258.39     4105.29     72.19 o 
  -5  -3   6       96.05       94.83      9.61 o 
  -4  -3   6     9113.21     8995.27     92.77 o 
  -3  -3   6     2840.14     2982.88     68.79 o 
  -2  -3   6    10427.61     9401.26    613.46 o 
  -1  -3   6       40.99       46.97     10.91 o 
   0  -3   6     9635.93    10350.05    163.51 o 
   1  -3   6     3622.04     3912.16     63.11 o 
   2  -3   6     7213.88     7276.25     98.96 o 
   3  -3   6        2.75        5.57     14.45 o 
   4  -3   6     6040.69     6043.37    117.30 o 
   5  -3   6       36.43       62.06     14.75 o 
   6  -3   6     6643.29     6507.71    206.85 o 
   7  -3   6      628.76      549.14     63.60 o 
   8  -3   6     2702.79     2407.99    133.48 o 
   9  -3   6      191.39      173.42     50.03 o 
 -11  -2   6       19.12       25.70     40.19 o 
 -10  -2   6     3418.93     3383.54     80.73 o 
  -9  -2   6       45.54       53.52     15.18 o 
  -8  -2   6     1328.51     1304.33     43.34 o 
  -7  -2   6       57.16       47.16     12.55 o 
  -6  -2   6     4551.60     4627.80    204.18 o 
  -5  -2   6      170.30      181.73     12.44 o 
  -4  -2   6     9022.41     8987.44    100.18 o 
  -3  -2   6      601.93      527.85     40.46 o 
  -2  -2   6     6540.97     6600.69    159.96 o 
  -1  -2   6      412.70      407.44     11.78 o 
   0  -2   6     7272.77     7051.41     89.32 o 
   1  -2   6     7479.22     8059.36    101.81 o 
   2  -2   6     4613.75     4539.47     89.85 o 
   3  -2   6       92.55      134.71     19.07 o 
   4  -2   6     2519.65     2525.94     67.02 o 
   5  -2   6      186.51      173.47     21.94 o 
   6  -2   6     3430.10     3399.99    142.49 o 
   7  -2   6      840.41      840.50     76.23 o 
   8  -2   6     2292.51     2302.98    131.95 o 
   9  -2   6       66.41       86.78     38.97 o 
 -11  -1   6       75.86       86.67     32.70 o 
 -10  -1   6     4736.61     4533.97    119.52 o 
  -9  -1   6      587.35      517.51     29.30 o 
  -8  -1   6     1485.66     1542.70     46.39 o 
  -7  -1   6     3271.69     3304.87     66.44 o 
  -6  -1   6     3900.44     3944.62     80.58 o 
  -5  -1   6       16.27        7.94      6.47 o 
  -4  -1   6     8325.91     8180.21     92.99 o 
  -3  -1   6      562.74      518.45     26.43 o 
  -2  -1   6     5544.20     4438.00    289.98 o 
  -1  -1   6      112.46      119.50      6.89 o 
   0  -1   6    12027.05    11864.01    134.05 o 
   1  -1   6     4522.76     4935.33    105.77 o 
   2  -1   6     7120.95     7324.34    218.29 o 
   3  -1   6      119.38      190.03     22.89 o 
   4  -1   6     2663.34     2726.20     73.26 o 
   5  -1   6      195.65      201.59     24.46 o 
   6  -1   6     1629.90     1577.67     98.21 o 
   7  -1   6      531.64      469.42     56.02 o 
   8  -1   6     1131.08     1179.46     97.15 o 
   9  -1   6       61.22       40.99     36.58 o 
 -11   0   6        0.84       12.73     20.79 o 
 -10   0   6     2948.43     2969.53    172.88 o 
  -9   0   6       33.17       44.04     13.24 o 
  -8   0   6     1094.54     1074.14     38.50 o 
  -7   0   6       20.46       25.48     11.15 o 
  -6   0   6     3847.40     3818.13     89.06 o 
  -5   0   6       34.29       18.18      7.16 o 
  -4   0   6    14731.50    15471.71    193.38 o 
  -3   0   6      579.62      673.11     16.61 o 
  -2   0   6    11578.58    11742.00    124.17 o 
  -1   0   6      747.79      772.82     21.70 o 
   0   0   6     9193.96     9190.51    112.15 o 
   1   0   6      563.97      645.79     54.14 o 
   2   0   6     4539.50     4203.65     91.77 o 
   3   0   6       36.12       24.89     16.79 o 
   4   0   6     5980.84     5860.88    120.43 o 
   5   0   6      332.72      319.62     29.86 o 
   6   0   6     2898.13     2886.18    135.62 o 
   7   0   6        5.00      -24.64     34.14 o 
   8   0   6      695.02      804.34     81.54 o 
 -11   1   6       43.49       70.74     36.55 o 
 -10   1   6     2539.77     2343.14     85.15 o 
  -9   1   6       44.23       73.66     19.74 o 
  -8   1   6     1737.12     1741.40     50.57 o 
  -7   1   6      328.71      345.35     21.57 o 
  -6   1   6     7737.47     8022.73    156.49 o 
  -5   1   6        0.73        1.63      7.50 o 
  -4   1   6    14009.80    14426.44    228.46 o 
  -3   1   6     1023.24     1066.81     31.71 o 
  -2   1   6    17027.14    16655.87    175.21 o 
  -1   1   6      958.28     1021.42     28.19 o 
   0   1   6     7671.27     7640.22    101.94 o 
   1   1   6       78.36      101.81     17.89 o 
   2   1   6     9014.47     9042.35    153.60 o 
   3   1   6      221.38      236.59     25.49 o 
   4   1   6     5499.26     5488.53    119.66 o 
   5   1   6      135.16      107.56     22.47 o 
   6   1   6     2018.34     1976.22    113.36 o 
   7   1   6       45.58       -3.58     34.24 o 
   8   1   6      478.93      496.91     69.37 o 
 -11   2   6        6.87      -10.71     18.38 o 
 -10   2   6     2719.68     2776.80    110.75 o 
  -9   2   6       10.05       68.41     34.39 o 
  -8   2   6     6235.80     6276.57    103.31 o 
  -7   2   6      116.06      116.16     14.80 o 
  -6   2   6     4619.26     4557.65     78.18 o 
  -5   2   6       91.56      113.92     17.18 o 
  -4   2   6     5991.04     5918.29    116.28 o 
  -3   2   6       15.03       20.04      8.14 o 
  -2   2   6     7765.88     7673.72    106.97 o 
  -1   2   6      568.64      592.14     30.39 o 
   0   2   6     5852.10     5980.18    112.73 o 
   1   2   6      203.92      220.10     19.40 o 
   2   2   6     4632.98     4737.13    104.43 o 
   3   2   6       30.09       22.31     24.49 o 
   4   2   6     3372.62     3283.52     92.13 o 
   5   2   6        8.20      -25.28     29.51 o 
   6   2   6     2568.85     2619.25    133.48 o 
   7   2   6        2.46       10.25     34.45 o 
   8   2   6     1222.86     1297.75    105.44 o 
 -11   3   6        5.36       27.20     24.63 o 
 -10   3   6     3122.92     3384.63    164.35 o 
  -9   3   6       26.57       30.84     26.24 o 
  -8   3   6     6396.88     6599.87    107.09 o 
  -7   3   6      164.17      139.53     17.97 o 
  -6   3   6     2167.14     2145.85     66.13 o 
  -5   3   6       44.48       70.47     13.06 o 
  -4   3   6     4180.19     4157.28    119.18 o 
  -3   3   6      684.69      675.99     42.24 o 
  -2   3   6     5962.70     5771.27    107.87 o 
  -1   3   6       10.57       -0.61     13.01 o 
   0   3   6     6334.99     6128.74     99.77 o 
   1   3   6      438.93      410.39     34.90 o 
   2   3   6     3174.67     3301.28     88.82 o 
   3   3   6       79.30       63.79     20.79 o 
   4   3   6     1538.65     1618.75     66.72 o 
   5   3   6       48.55       28.69     31.59 o 
   6   3   6     2380.54     2391.50    130.34 o 
   7   3   6      314.29      347.09     62.53 o 
 -10   4   6     3028.52     3205.87    104.99 o 
  -9   4   6        5.32       23.25     19.73 o 
  -8   4   6     5137.75     5038.97    122.48 o 
  -7   4   6      320.02      318.61     21.54 o 
  -6   4   6     1696.84     1706.40     46.79 o 
  -5   4   6       66.45       69.19     12.93 o 
  -4   4   6     2689.34     2576.92    128.10 o 
  -3   4   6      284.69      299.61     24.77 o 
  -2   4   6     7500.97     7092.54    234.84 o 
  -1   4   6       64.46       46.86     16.64 o 
   0   4   6     5772.89     5506.84    118.09 o 
   1   4   6      116.78      131.71     29.44 o 
   2   4   6     2418.39     2389.56     78.81 o 
   3   4   6       14.83       21.33     29.18 o 
   4   4   6      934.56      983.48     78.57 o 
   5   4   6      192.17      182.31     45.82 o 
   6   4   6     1693.16     1604.46    111.81 o 
   7   4   6       90.49      123.49     45.53 o 
 -10   5   6     2018.82     2046.75     84.46 o 
  -9   5   6       23.76       26.93     28.30 o 
  -8   5   6     3718.88     3763.71    106.14 o 
  -7   5   6       17.48       13.72     11.89 o 
  -6   5   6     2300.57     2214.44     56.01 o 
  -5   5   6       29.89       49.01     13.26 o 
  -4   5   6     3200.58     3204.23     81.00 o 
  -3   5   6     1924.34     1815.82     61.61 o 
  -2   5   6     5206.95     4926.12    110.76 o 
  -1   5   6       84.14       75.79     15.99 o 
   0   5   6     3284.05     3140.90     89.25 o 
   1   5   6      166.26      145.89     49.15 o 
   2   5   6     3549.16     3645.64    103.03 o 
   3   5   6       34.23      -11.34     21.79 o 
   4   5   6     1200.09     1256.89     93.29 o 
   5   5   6      387.16      467.40     65.57 o 
   6   5   6     1449.25     1591.06    112.57 o 
  -9   6   6      468.13      454.58     40.81 o 
  -8   6   6     2672.18     2601.65     88.73 o 
  -7   6   6       80.22       93.76     16.59 o 
  -6   6   6     4540.29     4681.21     92.28 o 
  -5   6   6       52.45       50.19     15.22 o 
  -4   6   6     4296.40     4562.37    135.89 o 
  -3   6   6      363.04      362.47     30.63 o 
  -2   6   6     2811.67     2612.10     81.30 o 
  -1   6   6     1281.11     1305.00     46.49 o 
   0   6   6     5235.33     5084.97    123.78 o 
   1   6   6      118.82      134.32     38.94 o 
   2   6   6     2570.21     2520.90    180.57 o 
   3   6   6       49.07       70.68     34.68 o 
   4   6   6     2041.82     2236.01    126.45 o 
   5   6   6       17.62       -7.28     32.73 o 
   6   6   6     1437.35     1389.76    109.65 o 
  -9   7   6      222.48      236.97     68.44 o 
  -8   7   6     2796.84     2761.12     94.45 o 
  -7   7   6       42.88       29.53     14.60 o 
  -6   7   6     2994.35     3011.31     74.93 o 
  -5   7   6      131.88      107.60     17.90 o 
  -4   7   6     1513.78     1485.11     50.13 o 
  -3   7   6       98.47       98.40     20.35 o 
  -2   7   6     3108.71     3042.95     92.58 o 
  -1   7   6       62.29       83.10     24.57 o 
   0   7   6     3811.45     3686.98    108.11 o 
   1   7   6      354.65      363.01     37.14 o 
   2   7   6     2451.30     2610.16    134.32 o 
   3   7   6       11.71       -0.34     39.68 o 
   4   7   6     3287.69     3261.41    161.72 o 
   5   7   6       10.80       62.89     44.42 o 
  -8   8   6     2223.05     2260.82     87.42 o 
  -7   8   6       15.67       30.02     22.29 o 
  -6   8   6     2267.81     2360.31     67.91 o 
  -5   8   6        2.31       12.39     14.63 o 
  -4   8   6     2115.93     2012.67     61.17 o 
  -3   8   6       73.49       91.29     16.68 o 
  -2   8   6     1325.55     1268.24     47.04 o 
  -1   8   6       16.73       24.56     20.74 o 
   0   8   6     1679.74     1620.99     59.21 o 
   1   8   6       38.70       42.67     32.34 o 
   2   8   6     1982.88     1999.34    120.26 o 
   3   8   6       20.66      -12.16     42.83 o 
   4   8   6     1182.44     1261.61    104.98 o 
  -7   9   6        0.67      -18.24     22.53 o 
  -6   9   6     2313.69     2348.77     70.36 o 
  -5   9   6      171.25      177.65     25.67 o 
  -4   9   6     1392.44     1485.47     55.39 o 
  -3   9   6      191.08      160.77     24.30 o 
  -2   9   6     2626.89     2696.48    125.96 o 
  -1   9   6      214.92      213.66     35.70 o 
   0   9   6     2630.93     2659.57     97.35 o 
   1   9   6       10.74       16.68     30.87 o 
   2   9   6     1230.51     1082.23     97.44 o 
  -6  10   6     1441.81     1494.09     83.82 o 
  -5  10   6       74.87       87.01     27.45 o 
  -4  10   6     1413.36     1500.29    261.76 o 
  -3  10   6      200.85      221.23     33.33 o 
  -2  10   6     2671.87     2504.54    136.13 o 
  -1  10   6      210.66      201.54     45.87 o 
   0  10   6     1145.57     1145.80     97.88 o 
   1  10   6       31.59      -18.03     51.10 o 
  -2 -16   7     1103.23     1060.19     70.26 o 
  -1 -16   7      250.34      267.78     57.06 o 
   0 -16   7     1039.30      971.94     62.21 o 
   1 -16   7      108.26      115.67     32.75 o 
   2 -16   7     1788.23     1955.93     87.51 o 
   3 -16   7      101.93      201.31     51.66 o 
  -4 -15   7     2388.75     2524.51    107.51 o 
  -3 -15   7       50.75       38.85     23.29 o 
  -2 -15   7      938.42      949.48     63.83 o 
  -1 -15   7      304.77      352.01     40.69 o 
   0 -15   7     1903.57     2080.50     70.39 o 
   1 -15   7      244.65      239.13     27.25 o 
   2 -15   7     1779.99     1878.57    102.76 o 
   3 -15   7       30.78       63.54     23.79 o 
   4 -15   7     1165.35     1161.75     98.74 o 
  -6 -14   7     2392.20     2286.03     80.70 o 
  -5 -14   7        1.35       82.13     28.09 o 
  -4 -14   7     2087.42     2149.86     93.03 o 
  -3 -14   7       47.47       49.10     25.31 o 
  -2 -14   7     1592.72     1563.40     75.78 o 
  -1 -14   7      227.95      207.53     33.30 o 
   0 -14   7     2749.80     2921.38     80.48 o 
   1 -14   7       44.51        5.24     15.47 o 
   2 -14   7     2212.93     2312.40     70.75 o 
   3 -14   7       48.91       79.69     21.31 o 
   4 -14   7      922.09      967.86     88.05 o 
   5 -14   7      188.15      168.86     44.13 o 
  -7 -13   7       29.87       27.85     45.08 o 
  -6 -13   7     2529.71     2595.30    100.61 o 
  -5 -13   7        1.56      -11.79     20.02 o 
  -4 -13   7     1811.11     1875.70     82.81 o 
  -3 -13   7      103.87       96.15     24.63 o 
  -2 -13   7     1682.86     1665.48     74.60 o 
  -1 -13   7        4.49       -6.59     15.89 o 
   0 -13   7     3091.96     3006.11     78.43 o 
   1 -13   7      558.59      610.59     34.49 o 
   2 -13   7     2088.82     2021.47     59.46 o 
   3 -13   7       18.23       -2.15     12.12 o 
   4 -13   7     1247.24     1447.71    102.82 o 
   5 -13   7      499.45      460.43     62.45 o 
   6 -13   7      816.26      986.24     89.15 o 
  -7 -12   7      146.75      169.25     30.09 o 
  -6 -12   7     4245.90     4236.71    125.59 o 
  -5 -12   7       17.55       -7.38     48.41 o 
  -4 -12   7     5381.57     5624.38    142.09 o 
  -3 -12   7      425.40      423.71     39.25 o 
  -2 -12   7     1657.32     1749.80     73.19 o 
  -1 -12   7     2603.50     2757.99     73.36 o 
   0 -12   7     3697.57     3746.24     84.57 o 
   1 -12   7      151.98      166.46     20.22 o 
   2 -12   7     1976.16     1965.85     56.16 o 
   3 -12   7      178.97      190.34     18.75 o 
   4 -12   7     1968.27     2078.35    117.81 o 
   5 -12   7       86.05      116.30     35.95 o 
   6 -12   7     1130.18     1123.64     92.60 o 
   7 -12   7      549.85      497.74     66.92 o 
  -8 -11   7     1078.37     1112.79     64.89 o 
  -7 -11   7        0.86       -1.15     19.73 o 
  -6 -11   7     3989.86     3841.79    114.92 o 
  -5 -11   7      100.00      120.53     35.94 o 
  -4 -11   7     3548.38     3571.47    105.31 o 
  -3 -11   7     1333.56     1365.95     62.29 o 
  -2 -11   7     1723.42     1742.22     56.12 o 
  -1 -11   7      531.12      517.03     31.47 o 
   0 -11   7     3747.39     3696.17     80.17 o 
   1 -11   7      181.49      164.96     18.62 o 
   2 -11   7     3311.85     3357.51     85.05 o 
   3 -11   7      145.36      174.16     17.73 o 
   4 -11   7     4478.00     4415.56     89.83 o 
   5 -11   7      326.96      267.29     46.96 o 
   6 -11   7     1642.55     1785.27    113.33 o 
   7 -11   7      772.47      824.91     81.15 o 
  -9 -10   7       36.69       65.47     27.46 o 
  -8 -10   7     1004.14     1164.31     63.21 o 
  -7 -10   7        4.08        0.77     20.77 o 
  -6 -10   7     3755.33     3534.77    103.87 o 
  -5 -10   7      102.29      132.76     40.05 o 
  -4 -10   7     4578.50     4427.78    123.53 o 
  -3 -10   7     1241.90     1252.03     86.64 o 
  -2 -10   7     3939.60     4004.97     83.99 o 
  -1 -10   7       11.26        6.46     12.71 o 
   0 -10   7     2780.97     2753.48     65.20 o 
   1 -10   7      714.34      725.48     32.37 o 
   2 -10   7     4481.55     4240.17     79.29 o 
   3 -10   7      430.37      431.30     23.42 o 
   4 -10   7     3575.67     3438.48     65.45 o 
   5 -10   7      313.49      227.31     43.24 o 
   6 -10   7     2786.52     2692.87    135.51 o 
   7 -10   7      640.14      643.74     70.62 o 
   8 -10   7     1131.29     1139.51     98.44 o 
  -9  -9   7       47.04       15.53     19.69 o 
  -8  -9   7     1079.38     1143.99     59.84 o 
  -7  -9   7      121.95      102.68     16.25 o 
  -6  -9   7     1638.24     1605.09     49.25 o 
  -5  -9   7        1.79       22.12     19.04 o 
  -4  -9   7     4597.89     4456.84    123.68 o 
  -3  -9   7       48.86       70.49     16.17 o 
  -2  -9   7     3620.68     3668.98     82.54 o 
  -1  -9   7      345.73      353.39     28.49 o 
   0  -9   7     3732.30     3742.35     73.96 o 
   1  -9   7     1240.34     1162.90     38.55 o 
   2  -9   7     1645.95     1571.01     43.56 o 
   3  -9   7      501.00      481.72     23.61 o 
   4  -9   7     2459.25     2488.09     79.73 o 
   5  -9   7       74.08       64.43     19.97 o 
   6  -9   7     4277.37     4383.85    174.73 o 
   7  -9   7       57.85       64.76     32.98 o 
   8  -9   7      926.78      958.89     89.13 o 
 -10  -8   7     2634.56     2734.20     81.69 o 
  -9  -8   7        8.27       16.71     20.13 o 
  -8  -8   7     2008.56     1925.87     51.48 o 
  -7  -8   7      152.75      143.11     16.79 o 
  -6  -8   7     2441.98     2413.44     64.35 o 
  -5  -8   7       25.36       38.61     15.81 o 
  -4  -8   7     5082.77     5143.76     92.24 o 
  -3  -8   7      120.10      147.77     17.07 o 
  -2  -8   7     8116.17     8038.24    119.11 o 
  -1  -8   7       36.46       34.71     12.16 o 
   0  -8   7     7891.42     7639.86    111.38 o 
   1  -8   7     1289.01     1248.88     37.82 o 
   2  -8   7      816.51      745.25     28.57 o 
   3  -8   7      280.44      286.15     18.88 o 
   4  -8   7     1975.23     1955.01     59.04 o 
   5  -8   7       43.66       20.35     22.77 o 
   6  -8   7     3228.03     3132.58    141.47 o 
   7  -8   7      160.41      141.03     39.12 o 
   8  -8   7      844.75      880.03     87.04 o 
 -10  -7   7     2804.28     2662.53     79.12 o 
  -9  -7   7      338.68      283.20     24.59 o 
  -8  -7   7     2870.96     2806.20     61.42 o 
  -7  -7   7      202.91      180.34     17.65 o 
  -6  -7   7     3018.01     2988.78     68.99 o 
  -5  -7   7       19.35       14.95     18.85 o 
  -4  -7   7     5801.71     5635.35     93.34 o 
  -3  -7   7     1324.29     1371.60     33.39 o 
  -2  -7   7    16273.28    16381.50    163.37 o 
  -1  -7   7      748.83      700.56     27.50 o 
   0  -7   7     9419.62     9090.88    121.09 o 
   1  -7   7      240.09      272.74     25.60 o 
   2  -7   7     3443.94     3331.98     61.75 o 
   3  -7   7      467.71      454.23     21.82 o 
   4  -7   7     1247.35     1328.20     39.95 o 
   5  -7   7      856.91      951.38     41.59 o 
   6  -7   7     6046.83     5973.60    200.48 o 
   7  -7   7        6.96        9.11     28.24 o 
   8  -7   7      740.63      743.28    113.60 o 
 -10  -6   7     2183.04     2206.18     58.26 o 
  -9  -6   7      275.64      262.69     20.73 o 
  -8  -6   7     3578.46     3547.37     68.55 o 
  -7  -6   7       38.75       63.83     13.02 o 
  -6  -6   7     4712.35     4858.13     87.85 o 
  -5  -6   7        0.74        1.78      8.88 o 
  -4  -6   7     6289.36     6208.49     78.66 o 
  -3  -6   7     1631.15     1695.18     34.37 o 
  -2  -6   7     8419.91     8256.70     93.10 o 
  -1  -6   7        2.78       11.92      9.15 o 
   0  -6   7    10342.04     9930.63    127.20 o 
   1  -6   7      130.54      140.86     13.53 o 
   2  -6   7     3467.98     3473.89     86.11 o 
   3  -6   7       22.15       16.52      9.14 o 
   4  -6   7     5795.28     5649.90    101.89 o 
   5  -6   7      121.47      128.27     19.53 o 
   6  -6   7     6678.81     6495.92    210.10 o 
   7  -6   7       37.58       49.50     22.97 o 
   8  -6   7     1004.12      916.46     85.93 o 
 -11  -5   7       32.04       72.97     41.42 o 
 -10  -5   7     1280.24     1247.27     42.88 o 
  -9  -5   7      506.45      531.54     27.42 o 
  -8  -5   7     1734.42     1730.39     47.51 o 
  -7  -5   7     1045.34     1062.67     33.81 o 
  -6  -5   7     4761.94     4562.13    120.20 o 
  -5  -5   7       41.80       22.60      8.39 o 
  -4  -5   7     1168.33     1093.63     29.94 o 
  -3  -5   7     2900.24     3009.65     43.96 o 
  -2  -5   7     9790.83     9713.03     99.84 o 
  -1  -5   7      964.82     1058.86     24.56 o 
   0  -5   7    16780.40    15981.05    221.30 o 
   1  -5   7      160.28      179.28     17.14 o 
   2  -5   7    11444.55    11354.67    211.09 o 
   3  -5   7     1557.85     1593.09     40.34 o 
   4  -5   7     6328.97     6195.29    105.41 o 
   5  -5   7      205.27      194.05     14.86 o 
   6  -5   7     1842.91     2012.55    110.16 o 
   7  -5   7      532.28      464.48     59.19 o 
   8  -5   7      905.54      978.06     88.22 o 
 -11  -4   7        4.64      -14.58     18.03 o 
 -10  -4   7     1546.42     1550.12     46.29 o 
  -9  -4   7      571.45      618.05     30.58 o 
  -8  -4   7     7549.65     7225.74    101.79 o 
  -7  -4   7        2.82        0.77     10.54 o 
  -6  -4   7     2648.63     2480.85     54.38 o 
  -5  -4   7      292.07      263.32     13.64 o 
  -4  -4   7     9241.64     9216.23    114.50 o 
  -3  -4   7       70.28       56.76      7.03 o 
  -2  -4   7    11387.91    10802.73    142.92 o 
  -1  -4   7       70.69       61.75      7.80 o 
   0  -4   7     8860.66     8837.86    135.28 o 
   1  -4   7      393.03      401.97     19.01 o 
   2  -4   7     2848.01     2837.49    137.28 o 
   3  -4   7      238.24      224.29     17.43 o 
   4  -4   7     3942.15     3970.10     63.15 o 
   5  -4   7       14.67       19.84     13.51 o 
   6  -4   7     1654.99     1680.65    123.64 o 
   7  -4   7      333.70      299.48     50.26 o 
   8  -4   7     1491.54     1367.62    105.76 o 
 -11  -3   7        2.87       20.90     29.02 o 
 -10  -3   7     2748.38     2758.77     72.26 o 
  -9  -3   7       43.02       49.16     16.92 o 
  -8  -3   7     3249.79     3276.16     71.03 o 
  -7  -3   7       70.52      106.43     17.37 o 
  -6  -3   7     4408.42     4153.93     75.25 o 
  -5  -3   7       23.18       43.81      9.22 o 
  -4  -3   7     9080.99     8815.26    120.78 o 
  -3  -3   7     3329.31     3405.84    112.41 o 
  -2  -3   7     9155.03     8696.07    203.31 o 
  -1  -3   7        6.88       15.26      5.40 o 
   0  -3   7     4404.97     4491.90     74.63 o 
   1  -3   7     1708.08     1752.34     66.44 o 
   2  -3   7     2427.35     2267.40     61.80 o 
   3  -3   7       98.99      111.40     18.85 o 
   4  -3   7     2140.22     2244.53    142.63 o 
   5  -3   7      215.58      166.05     20.68 o 
   6  -3   7     1191.01     1210.94     48.90 o 
   7  -3   7      237.84      261.17     48.27 o 
   8  -3   7     1206.05     1375.48    104.19 o 
 -11  -2   7        9.20       13.09     30.03 o 
 -10  -2   7     4487.18     4234.67    107.90 o 
  -9  -2   7       32.43       26.32     13.29 o 
  -8  -2   7    10431.67    10161.63    143.82 o 
  -7  -2   7     1051.35     1070.44     36.35 o 
  -6  -2   7     4583.50     4566.23     69.80 o 
  -5  -2   7       31.03       48.09      8.32 o 
  -4  -2   7     5665.35     5241.86    257.20 o 
  -3  -2   7      490.55      467.07     39.27 o 
  -2  -2   7     6171.44     5929.96    156.98 o 
  -1  -2   7      868.74      849.25     22.52 o 
   0  -2   7    10607.91    11242.16    180.99 o 
   1  -2   7      104.63       91.05     11.51 o 
   2  -2   7     4349.00     4394.46    192.82 o 
   3  -2   7        7.48       19.93     14.51 o 
   4  -2   7     2703.49     2728.80     74.51 o 
   5  -2   7      100.06      142.52     22.55 o 
   6  -2   7     1810.55     1817.83     64.47 o 
   7  -2   7      504.59      495.09     63.53 o 
   8  -2   7     1508.83     1426.07    107.67 o 
 -11  -1   7        0.51       22.25     32.12 o 
 -10  -1   7     3384.16     3328.35     99.52 o 
  -9  -1   7        0.11       -5.27     17.88 o 
  -8  -1   7     5710.88     5683.07     97.41 o 
  -7  -1   7        1.11        1.74     10.50 o 
  -6  -1   7     4745.44     4740.76     71.56 o 
  -5  -1   7        9.30       13.61      6.74 o 
  -4  -1   7     5584.72     5255.01    191.75 o 
  -3  -1   7     2077.02     2136.23     85.03 o 
  -2  -1   7    14749.43    14404.14    185.94 o 
  -1  -1   7      861.80      869.02     27.42 o 
   0  -1   7    10569.73    10510.73    106.73 o 
   1  -1   7      132.36      177.68     22.98 o 
   2  -1   7     4010.46     3979.32    135.48 o 
   3  -1   7      106.74      112.85     51.56 o 
   4  -1   7     3255.97     3097.78     83.00 o 
   5  -1   7       62.93       49.83     26.92 o 
   6  -1   7     3069.67     3062.13    138.80 o 
   7  -1   7      308.95      260.88     48.32 o 
   8  -1   7     1239.83     1225.48    100.82 o 
 -11   0   7       20.17      -27.95     34.87 o 
 -10   0   7     1867.25     1874.82     73.85 o 
  -9   0   7      170.71      192.50     19.00 o 
  -8   0   7     5198.30     5197.24     92.48 o 
  -7   0   7      673.12      730.34     30.11 o 
  -6   0   7     3696.47     3587.73     76.45 o 
  -5   0   7      309.57      339.08     17.35 o 
  -4   0   7     4133.63     3948.02     54.56 o 
  -3   0   7        0.25        7.28      4.36 o 
  -2   0   7     2568.21     2532.65     48.67 o 
  -1   0   7     2391.82     2499.98     45.54 o 
   0   0   7     6796.36     6780.53    107.43 o 
   1   0   7       18.26       19.83     13.44 o 
   2   0   7     4304.50     4294.11     97.75 o 
   3   0   7      610.62      609.09     36.99 o 
   4   0   7     5464.59     5347.38    157.99 o 
   5   0   7      912.38      864.69     46.70 o 
   6   0   7     2071.49     2096.61    118.41 o 
   7   0   7      153.05      142.65     41.73 o 
   8   0   7      820.81      881.59     90.27 o 
 -11   1   7       30.89       13.18     32.48 o 
 -10   1   7     1378.21     1363.38     63.74 o 
  -9   1   7      119.32       90.72     25.37 o 
  -8   1   7     4924.95     5054.10    114.72 o 
  -7   1   7        5.42       -3.41     11.67 o 
  -6   1   7     6705.85     6622.82    157.14 o 
  -5   1   7      130.07      123.08     11.29 o 
  -4   1   7     1722.97     1628.65     34.00 o 
  -3   1   7     1492.49     1549.12     32.65 o 
  -2   1   7    12978.91    12785.36    144.70 o 
  -1   1   7       23.87       17.06      8.75 o 
   0   1   7     2732.57     2736.32     69.90 o 
   1   1   7     1042.19     1055.42     44.99 o 
   2   1   7     6187.94     6176.63    124.10 o 
   3   1   7      342.92      342.37     50.06 o 
   4   1   7     3821.47     3819.06    100.66 o 
   5   1   7      133.46      117.70     49.68 o 
   6   1   7     1722.82     1858.90    114.38 o 
   7   1   7       10.63       25.94     32.70 o 
 -11   2   7        7.16       50.74     38.66 o 
 -10   2   7     1703.75     1902.59    121.90 o 
  -9   2   7      913.70      893.67     79.79 o 
  -8   2   7     3468.09     3453.17     73.09 o 
  -7   2   7       87.51       95.07     14.48 o 
  -6   2   7     3977.50     4072.62     85.09 o 
  -5   2   7       64.41       62.59     15.07 o 
  -4   2   7     4536.08     4564.74     78.72 o 
  -3   2   7       39.66       54.24     10.43 o 
  -2   2   7     8760.45     8530.59    215.52 o 
  -1   2   7       73.49       83.53     16.63 o 
   0   2   7     1828.79     1679.71     56.94 o 
   1   2   7      924.08      890.29     36.33 o 
   2   2   7     3086.58     2999.27     84.21 o 
   3   2   7       16.59       12.29     26.57 o 
   4   2   7     3354.94     3370.83     98.05 o 
   5   2   7        0.77      -10.72     19.83 o 
   6   2   7     1761.25     1835.45    116.98 o 
   7   2   7       46.89       45.93     39.18 o 
 -10   3   7     2405.02     2466.40    142.00 o 
  -9   3   7      676.78      725.63     45.37 o 
  -8   3   7     4273.67     4269.42     83.30 o 
  -7   3   7        7.79      -11.40     11.40 o 
  -6   3   7     2685.08     2665.90     59.32 o 
  -5   3   7      109.41       99.25     30.17 o 
  -4   3   7     4089.57     3954.28    142.96 o 
  -3   3   7      705.00      670.65     33.31 o 
  -2   3   7     9281.11     8852.85    254.17 o 
  -1   3   7      115.01      135.58     26.85 o 
   0   3   7     1785.04     1707.92     50.51 o 
   1   3   7      471.03      458.91     35.27 o 
   2   3   7     2905.52     2927.42     86.72 o 
   3   3   7       59.04       69.63     21.99 o 
   4   3   7     2753.56     2761.11     90.93 o 
   5   3   7        2.74       64.09     37.44 o 
   6   3   7     2047.94     2141.24    127.86 o 
   7   3   7       82.99      102.74     49.43 o 
 -10   4   7     2424.32     2523.92    145.65 o 
  -9   4   7      172.46      160.82     26.22 o 
  -8   4   7     2427.75     2561.24     83.02 o 
  -7   4   7       85.42       98.74     14.77 o 
  -6   4   7     1763.30     1733.25     49.13 o 
  -5   4   7      241.98      306.39     30.34 o 
  -4   4   7     4053.00     3971.78     90.06 o 
  -3   4   7      917.92      941.62     41.83 o 
  -2   4   7     3812.94     3732.85    241.52 o 
  -1   4   7      309.52      268.14     26.22 o 
   0   4   7     3512.62     3371.88     92.31 o 
   1   4   7       81.20       83.30     22.19 o 
   2   4   7     2821.45     2857.15     90.12 o 
   3   4   7       37.72       31.02     20.86 o 
   4   4   7     2809.71     2770.98     94.26 o 
   5   4   7        5.20      108.17     43.96 o 
   6   4   7      999.86     1019.46     94.12 o 
  -9   5   7      296.48      313.88     53.85 o 
  -8   5   7     2533.03     2734.25    109.59 o 
  -7   5   7        4.51        6.53     11.61 o 
  -6   5   7     3483.80     3353.92     72.97 o 
  -5   5   7        4.18       12.17     12.42 o 
  -4   5   7     5822.01     5587.28    117.49 o 
  -3   5   7      140.10      150.89     22.84 o 
  -2   5   7     5331.66     5203.80    158.81 o 
  -1   5   7     1535.21     1549.63     72.84 o 
   0   5   7     3605.61     3569.04    101.07 o 
   1   5   7       96.23       45.89     36.16 o 
   2   5   7     3301.72     3262.74    306.00 o 
   3   5   7        7.05      -23.17     23.17 o 
   4   5   7      790.92      810.95     82.82 o 
   5   5   7      399.65      380.70     59.07 o 
  -9   6   7       87.22       35.85     30.68 o 
  -8   6   7     1794.31     1816.96     59.00 o 
  -7   6   7        0.88      -11.42     14.73 o 
  -6   6   7     2953.34     3047.87     97.51 o 
  -5   6   7       73.10       56.33     15.10 o 
  -4   6   7     2207.27     2280.45     75.36 o 
  -3   6   7       45.41       31.89     28.21 o 
  -2   6   7     1745.09     1638.57     65.76 o 
  -1   6   7        2.27       -5.75     16.80 o 
   0   6   7     4032.92     3909.51    111.03 o 
   1   6   7      109.98       84.27     24.98 o 
   2   6   7     2266.24     2217.05     86.64 o 
   3   6   7       21.30      -35.71     35.71 o 
   4   6   7     2692.73     2867.36    149.75 o 
   5   6   7       31.52       50.10     42.19 o 
  -8   7   7     2011.69     1985.14    124.11 o 
  -7   7   7       35.58       34.01     19.78 o 
  -6   7   7     2827.39     2796.43    100.89 o 
  -5   7   7       18.22        6.58     16.03 o 
  -4   7   7     2258.28     2350.97     65.86 o 
  -3   7   7       20.87       18.55     18.84 o 
  -2   7   7     1586.89     1480.80     66.92 o 
  -1   7   7      417.22      413.85     39.20 o 
   0   7   7     2465.07     2558.88     91.28 o 
   1   7   7        9.70       14.41     24.03 o 
   2   7   7     2410.74     2421.00     96.33 o 
   3   7   7       85.43       26.28     34.48 o 
   4   7   7     1681.91     1870.27    125.32 o 
  -7   8   7       77.97       75.82     18.17 o 
  -6   8   7     1880.28     1856.39     75.32 o 
  -5   8   7       43.56       31.13     21.72 o 
  -4   8   7     1706.26     1710.81     88.77 o 
  -3   8   7        0.06       -1.01     14.91 o 
  -2   8   7     2868.20     2882.58     98.51 o 
  -1   8   7        6.71       26.99     21.67 o 
   0   8   7     2524.22     2353.22     74.70 o 
   1   8   7        3.86      -24.56     24.56 o 
   2   8   7     1302.95     1289.41     98.67 o 
   3   8   7        0.51       24.01     35.59 o 
  -6   9   7     1664.33     1812.04     62.97 o 
  -5   9   7       39.00       24.63     26.16 o 
  -4   9   7     1800.11     1785.35     61.34 o 
  -3   9   7       59.62       24.09     28.38 o 
  -2   9   7     2446.32     2595.94     96.48 o 
  -1   9   7       32.66       25.47     26.56 o 
   0   9   7     1455.20     1540.89     78.43 o 
   1   9   7        0.26      -38.50     38.50 o 
  -3  10   7       71.38        3.01     26.13 o 
  -2  10   7     2127.61     2175.85     93.78 o 
  -3 -16   8      493.33      481.99    105.35 o 
  -2 -16   8      641.01      633.95     52.39 o 
  -1 -16   8      245.77      288.12     31.90 o 
   0 -16   8     1378.39     1478.46     60.81 o 
   1 -16   8      266.85      233.98     31.57 o 
   2 -16   8     1213.14     1274.48     70.27 o 
  -4 -15   8     2104.67     2046.91     93.22 o 
  -3 -15   8      232.62      266.12     37.41 o 
  -2 -15   8     1757.61     1803.35     71.81 o 
  -1 -15   8     1018.04     1018.61     50.31 o 
   0 -15   8     1876.46     1952.81     67.40 o 
   1 -15   8      195.26      159.22     23.95 o 
   2 -15   8      760.39      829.76     54.31 o 
   3 -15   8      317.51      298.30     55.29 o 
   4 -15   8      883.15      884.82     87.98 o 
  -6 -14   8     1057.46     1139.91     70.54 o 
  -5 -14   8        1.75       26.50     22.90 o 
  -4 -14   8     2091.40     2210.17     91.97 o 
  -3 -14   8       39.71       45.04     19.65 o 
  -2 -14   8     1786.19     1836.79     65.61 o 
  -1 -14   8       15.73        9.89     16.48 o 
   0 -14   8     3501.15     3587.75     89.03 o 
   1 -14   8      379.97      391.09     30.34 o 
   2 -14   8     1872.36     1877.44     62.88 o 
   3 -14   8      168.48      150.42     26.38 o 
   4 -14   8     1562.89     1516.56    109.06 o 
   5 -14   8       69.18       20.97     32.75 o 
  -7 -13   8      100.20       83.35     23.09 o 
  -6 -13   8     1473.55     1514.46     61.02 o 
  -5 -13   8      159.89      144.92     28.80 o 
  -4 -13   8     2999.07     3062.16    105.57 o 
  -3 -13   8        9.41       35.66     18.43 o 
  -2 -13   8     2902.21     3047.76     82.01 o 
  -1 -13   8     1645.71     1755.30     60.18 o 
   0 -13   8     3246.97     3336.11     82.36 o 
   1 -13   8     1062.10     1100.05     47.53 o 
   2 -13   8     1678.73     1570.81     52.28 o 
   3 -13   8      259.20      298.80     23.86 o 
   4 -13   8      790.34      867.91     81.49 o 
   5 -13   8      151.25      188.08     46.55 o 
   6 -13   8      905.67      867.55     84.66 o 
  -7 -12   8      119.67      107.66     27.51 o 
  -6 -12   8     1189.35     1093.79     61.29 o 
  -5 -12   8       96.75      132.30     34.43 o 
  -4 -12   8     3338.00     3399.04     87.48 o 
  -3 -12   8      327.54      370.29     30.15 o 
  -2 -12   8     2727.96     2773.26     74.80 o 
  -1 -12   8       73.39       87.63     23.92 o 
   0 -12   8     3385.08     3320.44     80.97 o 
   1 -12   8      244.03      232.08     21.55 o 
   2 -12   8     2180.39     2241.73     60.32 o 
   3 -12   8       86.50       61.80     32.58 o 
   4 -12   8     2253.80     2303.05    124.59 o 
   5 -12   8       88.50       77.24     31.73 o 
   6 -12   8     1662.56     1530.91    111.64 o 
  -8 -11   8      843.78      877.22     47.42 o 
  -7 -11   8       62.85       60.28     28.10 o 
  -6 -11   8     1250.59     1274.89     62.81 o 
  -5 -11   8      757.41      753.10     52.87 o 
  -4 -11   8     3798.99     3869.66     89.93 o 
  -3 -11   8       74.21       75.56     18.88 o 
  -2 -11   8      779.16      751.29     37.56 o 
  -1 -11   8     1649.89     1643.55     52.97 o 
   0 -11   8     2915.82     2891.96     69.77 o 
   1 -11   8      432.22      413.42     26.99 o 
   2 -11   8     3664.57     3712.73     76.82 o 
   3 -11   8      321.21      332.40     22.66 o 
   4 -11   8     2758.74     2691.68     76.55 o 
   5 -11   8      219.46      231.72     45.65 o 
   6 -11   8     1817.69     1786.91    115.96 o 
   7 -11   8      168.07      234.76     51.79 o 
  -9 -10   8       34.37       51.44     23.80 o 
  -8 -10   8     1680.79     1752.55     63.52 o 
  -7 -10   8      697.03      599.43     36.90 o 
  -6 -10   8     4657.05     4629.23     99.82 o 
  -5 -10   8        5.97      -16.19     16.19 o 
  -4 -10   8     4122.75     4145.12     89.56 o 
  -3 -10   8      368.87      386.40     34.08 o 
  -2 -10   8     6537.23     6675.50    114.04 o 
  -1 -10   8      333.36      329.44     24.56 o 
   0 -10   8     5691.85     5756.96    100.15 o 
   1 -10   8      915.93      945.61     43.78 o 
   2 -10   8     4459.96     4371.99     82.10 o 
   3 -10   8       98.27      125.40     15.39 o 
   4 -10   8     2192.49     2075.81     65.16 o 
   5 -10   8      270.82      210.57     42.56 o 
   6 -10   8     2077.98     2081.47    121.53 o 
   7 -10   8      214.06      188.10     46.24 o 
  -9  -9   8        5.30       -6.84     16.58 o 
  -8  -9   8     2210.22     2218.69     68.84 o 
  -7  -9   8      382.21      381.06     23.44 o 
  -6  -9   8     5521.72     5268.08    103.65 o 
  -5  -9   8        8.09        6.61     14.55 o 
  -4  -9   8     3913.18     3862.00     82.27 o 
  -3  -9   8        8.35        3.10     13.09 o 
  -2  -9   8     5552.46     5435.91     96.44 o 
  -1  -9   8       43.92       48.43     14.21 o 
   0  -9   8     6071.13     5988.35     98.84 o 
   1  -9   8      712.09      736.83     49.59 o 
   2  -9   8     3681.43     3562.94     70.18 o 
   3  -9   8       86.57       83.29     17.34 o 
   4  -9   8     1939.33     1795.61     59.66 o 
   5  -9   8       26.07       20.21     12.63 o 
   6  -9   8     2500.24     2604.08    135.60 o 
   7  -9   8      370.89      452.70     62.98 o 
   8  -9   8      987.16     1063.00     94.79 o 
 -10  -8   8     2304.64     2111.54     89.46 o 
  -9  -8   8       30.32       36.78     14.85 o 
  -8  -8   8     4757.49     4590.42     82.78 o 
  -7  -8   8     1666.25     1643.38     45.26 o 
  -6  -8   8     4925.52     4884.88     94.82 o 
  -5  -8   8       63.69       58.25     14.31 o 
  -4  -8   8     3496.19     3679.48     75.92 o 
  -3  -8   8      255.62      265.93     23.62 o 
  -2  -8   8     9227.37     8910.15    127.63 o 
  -1  -8   8      581.23      534.91     26.71 o 
   0  -8   8     7888.14     7662.17    112.31 o 
   1  -8   8      928.36      942.65     33.75 o 
   2  -8   8     2747.02     2824.02     59.61 o 
   3  -8   8      111.84       60.26     15.14 o 
   4  -8   8     2986.75     2991.70    138.86 o 
   5  -8   8      253.87      283.50     25.65 o 
   6  -8   8     1464.08     1583.38    102.33 o 
   7  -8   8      316.63      360.19     56.28 o 
   8  -8   8      904.02      848.39     61.43 o 
 -10  -7   8     2331.66     2195.39     69.45 o 
  -9  -7   8      127.00      102.96     16.39 o 
  -8  -7   8     3322.79     3223.96     66.43 o 
  -7  -7   8     1452.39     1436.70     88.74 o 
  -6  -7   8     4038.61     4029.54     81.08 o 
  -5  -7   8      166.35      164.54     17.48 o 
  -4  -7   8     3810.18     3826.30     60.21 o 
  -3  -7   8      180.02      197.79     13.54 o 
  -2  -7   8     8080.46     7611.87     92.86 o 
  -1  -7   8      203.90      181.32     15.67 o 
   0  -7   8     4328.03     4171.85     73.35 o 
   1  -7   8       17.49        8.40      9.85 o 
   2  -7   8     1415.33     1346.14     49.14 o 
   3  -7   8       59.16       45.34     19.65 o 
   4  -7   8     2433.20     2572.92     72.86 o 
   5  -7   8      159.24      130.47     21.66 o 
   6  -7   8     1460.23     1259.73     89.15 o 
   7  -7   8      134.27      111.11     26.26 o 
   8  -7   8      535.15      552.10     71.32 o 
 -10  -6   8     1841.52     1691.99     72.62 o 
  -9  -6   8        5.40       -7.40     13.45 o 
  -8  -6   8     5598.54     5478.38     88.62 o 
  -7  -6   8        4.02       28.15     14.67 o 
  -6  -6   8     3364.96     3446.41     70.41 o 
  -5  -6   8       77.40      103.68     10.79 o 
  -4  -6   8     2855.38     2734.85     45.45 o 
  -3  -6   8       36.00       13.98      7.16 o 
  -2  -6   8     6006.21     5748.90     71.08 o 
  -1  -6   8       30.63       24.37      8.02 o 
   0  -6   8     4150.83     4184.96     97.83 o 
   1  -6   8      570.32      514.98     29.13 o 
   2  -6   8     5615.53     5575.48    155.82 o 
   3  -6   8      299.70      276.58     49.61 o 
   4  -6   8     3294.97     3139.28     82.15 o 
   5  -6   8     2721.99     2760.88     67.31 o 
   6  -6   8     2040.80     2060.28     80.71 o 
   7  -6   8      407.54      397.67     58.01 o 
   8  -6   8      433.22      330.42     55.67 o 
 -10  -5   8     1419.39     1507.30     55.32 o 
  -9  -5   8      289.97      289.62     21.46 o 
  -8  -5   8     5184.68     4987.25     82.20 o 
  -7  -5   8      223.12      196.37     25.82 o 
  -6  -5   8     3782.56     3755.98     70.90 o 
  -5  -5   8      167.11      166.64     18.50 o 
  -4  -5   8     1902.67     1762.46     39.97 o 
  -3  -5   8     1110.33     1000.60     27.16 o 
  -2  -5   8     9453.14     9195.70     94.56 o 
  -1  -5   8      422.25      448.52     17.81 o 
   0  -5   8     8500.56     8692.34    184.34 o 
   1  -5   8       40.15       58.37     14.01 o 
   2  -5   8     2579.98     2350.83     65.03 o 
   3  -5   8      781.03      813.29     33.18 o 
   4  -5   8     4144.49     4138.23     81.97 o 
   5  -5   8      446.01      436.06     33.09 o 
   6  -5   8     4402.27     4322.04    170.02 o 
   7  -5   8       29.07       45.19     29.82 o 
   8  -5   8     1003.83      900.08     88.19 o 
 -11  -4   8        5.18       40.47     22.83 o 
 -10  -4   8     1217.45     1240.29     62.39 o 
  -9  -4   8       46.00       51.49     15.44 o 
  -8  -4   8     5963.01     5813.11    101.16 o 
  -7  -4   8      546.31      497.01     25.39 o 
  -6  -4   8     3809.48     3625.21     81.86 o 
  -5  -4   8       19.74       22.70      6.09 o 
  -4  -4   8     4657.87     4048.90    118.38 o 
  -3  -4   8        1.01       21.55     22.22 o 
  -2  -4   8     8695.45     7708.34    663.87 o 
  -1  -4   8      285.78      296.15     10.88 o 
   0  -4   8     7526.53     7524.47    169.81 o 
   1  -4   8      277.19      277.81     17.59 o 
   2  -4   8     1516.13     1462.02     41.02 o 
   3  -4   8      131.01      136.33     21.27 o 
   4  -4   8     3078.36     3001.70     82.98 o 
   5  -4   8      150.38      132.34     20.38 o 
   6  -4   8     2976.42     2742.51    134.20 o 
   7  -4   8       95.23       80.25     41.22 o 
   8  -4   8     1549.59     1586.18    114.58 o 
 -11  -3   8        0.55      -19.24     32.79 o 
 -10  -3   8     1650.40     1632.46     71.24 o 
  -9  -3   8       42.87       15.53     12.55 o 
  -8  -3   8    12113.85    11949.63    162.06 o 
  -7  -3   8       25.54       34.20     12.76 o 
  -6  -3   8     5969.75     5630.27     78.32 o 
  -5  -3   8      603.95      599.48     16.29 o 
  -4  -3   8     2769.22     2556.42    101.93 o 
  -3  -3   8       47.77       71.90     21.95 o 
  -2  -3   8    10671.82    10021.36    234.57 o 
  -1  -3   8     1273.61     1302.25     26.88 o 
   0  -3   8     5631.18     5601.17    105.06 o 
   1  -3   8      171.08      158.90     19.38 o 
   2  -3   8     2528.22     2463.63     68.05 o 
   3  -3   8        3.56       15.70     14.99 o 
   4  -3   8     2132.73     2194.79     71.17 o 
   5  -3   8      628.11      591.21     36.53 o 
   6  -3   8     3110.01     3130.07     86.95 o 
   7  -3   8      222.95      159.96     43.53 o 
   8  -3   8     1182.38     1365.38    106.39 o 
 -11  -2   8       14.49      -11.40     32.62 o 
 -10  -2   8     3229.13     3082.89     97.71 o 
  -9  -2   8       17.66        5.32     11.71 o 
  -8  -2   8     3841.11     3755.19     78.87 o 
  -7  -2   8      274.84      240.75     20.25 o 
  -6  -2   8     2797.27     2715.64     47.43 o 
  -5  -2   8        9.86       15.05      4.39 o 
  -4  -2   8     4808.33     4648.51    142.18 o 
  -3  -2   8       25.35       36.50     20.05 o 
  -2  -2   8     9589.65     9077.44    219.28 o 
  -1  -2   8      439.13      439.55     15.38 o 
   0  -2   8    11603.03    11900.78    138.70 o 
   1  -2   8       79.22       67.66     15.69 o 
   2  -2   8     2722.11     2702.63     73.37 o 
   3  -2   8      276.18      343.22     47.99 o 
   4  -2   8     2682.33     2714.50     78.69 o 
   5  -2   8       31.64       76.48     36.85 o 
   6  -2   8     2151.71     2072.25     72.38 o 
   7  -2   8       36.23      -19.32     33.24 o 
   8  -2   8      809.42      697.86     81.12 o 
 -11  -1   8        3.92      -26.02     39.98 o 
 -10  -1   8     1168.47     1367.23    100.16 o 
  -9  -1   8       53.39       48.23     29.22 o 
  -8  -1   8     2649.90     2598.99     61.36 o 
  -7  -1   8      290.75      293.18     22.67 o 
  -6  -1   8     4894.08     4964.72     71.52 o 
  -5  -1   8       19.73       23.41      6.02 o 
  -4  -1   8     3720.95     2541.67    608.62 o 
  -3  -1   8       74.81       75.87     21.97 o 
  -2  -1   8    13217.59    12473.34    414.66 o 
  -1  -1   8       11.47       14.58      5.62 o 
   0  -1   8     4943.90     4908.19     74.59 o 
   1  -1   8      262.22      287.21     24.87 o 
   2  -1   8     4929.80     4870.29    107.20 o 
   3  -1   8       49.94       45.37     18.30 o 
   4  -1   8     3946.89     3740.83     96.80 o 
   5  -1   8       66.94       65.05     18.75 o 
   6  -1   8     1083.95     1050.46     53.97 o 
   7  -1   8      192.15      156.68     42.80 o 
 -11   0   8       46.25      145.34     44.42 o 
 -10   0   8     1129.86     1174.03     94.64 o 
  -9   0   8      137.49      124.30     40.07 o 
  -8   0   8     2769.67     2944.51     65.95 o 
  -7   0   8        2.76       -6.39     11.65 o 
  -6   0   8     3878.80     3774.37    128.85 o 
  -5   0   8      338.00      339.05     51.69 o 
  -4   0   8     4592.12     4295.78     86.19 o 
  -3   0   8       11.31       12.57      4.07 o 
  -2   0   8     2069.67     2080.09     38.08 o 
  -1   0   8      652.02      667.61     29.26 o 
   0   0   8     5067.47     5267.31    152.50 o 
   1   0   8       46.40       55.65     16.91 o 
   2   0   8     3667.06     3748.18     93.81 o 
   3   0   8      901.12      967.14     85.55 o 
   4   0   8     3662.15     3513.93     96.70 o 
   5   0   8       25.53        9.88     19.49 o 
   6   0   8      973.58      906.45     83.89 o 
   7   0   8       85.31       61.80     44.20 o 
 -10   1   8     1552.27     1710.22    115.46 o 
  -9   1   8      355.30      348.40     53.26 o 
  -8   1   8     2935.02     2990.64     87.85 o 
  -7   1   8       17.03       19.78     11.51 o 
  -6   1   8     4800.86     4834.06     93.04 o 
  -5   1   8       24.67       36.51      8.46 o 
  -4   1   8     4521.71     4515.65    131.31 o 
  -3   1   8      176.20      163.53     21.03 o 
  -2   1   8     4689.51     4660.93     71.05 o 
  -1   1   8      191.85      165.47     18.54 o 
   0   1   8     2765.05     2671.75     72.71 o 
   1   1   8      252.16      268.58     27.81 o 
   2   1   8     3228.20     3194.31     87.98 o 
   3   1   8      286.11      293.49     34.38 o 
   4   1   8     3379.73     3554.24    100.58 o 
   5   1   8       11.95       36.46     21.76 o 
   6   1   8     1364.59     1483.05    103.75 o 
   7   1   8       39.47       35.82     37.42 o 
 -10   2   8     1897.94     1961.87    126.25 o 
  -9   2   8      108.61      110.01     37.64 o 
  -8   2   8     3183.69     3184.16     70.60 o 
  -7   2   8       15.25       21.79     11.45 o 
  -6   2   8     4492.72     4530.36    136.80 o 
  -5   2   8      159.33      159.25     21.08 o 
  -4   2   8     3919.69     3947.16     81.29 o 
  -3   2   8        2.29        1.42     12.26 o 
  -2   2   8     7551.39     7337.02    129.40 o 
  -1   2   8       54.20       51.38     16.39 o 
   0   2   8     1851.39     1686.43    101.31 o 
   1   2   8      466.72      464.26     28.81 o 
   2   2   8     3903.11     3819.60    101.13 o 
   3   2   8      149.14      130.53     28.19 o 
   4   2   8     2684.44     2755.13     92.12 o 
   5   2   8        1.79       10.76     21.79 o 
   6   2   8      917.03      971.70     86.99 o 
 -10   3   8     2458.63     2578.09    147.90 o 
  -9   3   8        2.14        3.59     27.70 o 
  -8   3   8     3168.20     3120.49    150.26 o 
  -7   3   8      170.77      118.00     22.71 o 
  -6   3   8     2122.93     2221.23     73.38 o 
  -5   3   8       80.30       55.99     14.01 o 
  -4   3   8     5495.61     5311.10    104.87 o 
  -3   3   8      300.80      274.66     23.76 o 
  -2   3   8     2938.32     2704.26     98.72 o 
  -1   3   8       95.15      117.46     31.91 o 
   0   3   8     2263.95     2244.70     91.93 o 
   1   3   8      275.14      250.92     41.91 o 
   2   3   8     4943.43     5001.44    122.51 o 
   3   3   8       17.12       -2.48     22.52 o 
   4   3   8     1474.54     1508.29     70.54 o 
   5   3   8       26.66       54.50     37.97 o 
   6   3   8     1094.61     1255.97    104.20 o 
  -9   4   8        1.25       38.12     33.54 o 
  -8   4   8     2323.57     2611.36    136.90 o 
  -7   4   8       10.09       -2.12     11.66 o 
  -6   4   8     2765.75     2823.93     65.13 o 
  -5   4   8        2.66       -7.29     13.57 o 
  -4   4   8     5165.90     5027.76    114.62 o 
  -3   4   8      277.16      236.43     23.96 o 
  -2   4   8     9081.67     8760.23    231.69 o 
  -1   4   8      184.58      158.94     38.25 o 
   0   4   8     5080.00     5137.57    122.39 o 
   1   4   8       94.36       93.53     22.02 o 
   2   4   8     3079.59     3033.58    100.35 o 
   3   4   8       54.48       60.95     22.75 o 
   4   4   8     1798.34     1933.20     82.52 o 
   5   4   8       20.08       38.71     36.71 o 
  -9   5   8      100.43      117.67     41.25 o 
  -8   5   8     1868.95     1801.79    115.13 o 
  -7   5   8        0.81       38.25     31.87 o 
  -6   5   8     1747.13     1738.99     73.96 o 
  -5   5   8       27.45       21.53     14.43 o 
  -4   5   8     3577.20     3619.34     93.12 o 
  -3   5   8      260.24      218.28     24.42 o 
  -2   5   8     2408.09     2418.76     79.23 o 
  -1   5   8       61.39       40.47     15.93 o 
   0   5   8     1486.54     1568.43     68.24 o 
   1   5   8        0.36       -7.99     22.17 o 
   2   5   8     3012.34     3080.29    102.26 o 
   3   5   8        4.77       -2.62     23.62 o 
   4   5   8     1123.12     1285.21    104.27 o 
  -8   6   8     1941.30     2137.11     83.90 o 
  -7   6   8       33.22       30.04     19.97 o 
  -6   6   8     3227.66     3297.39     79.62 o 
  -5   6   8       49.09       40.86     15.06 o 
  -4   6   8     1838.89     1906.62    106.24 o 
  -3   6   8      126.50      130.11     23.86 o 
  -2   6   8     2242.99     2177.87    114.36 o 
  -1   6   8       98.22      101.17     18.96 o 
   0   6   8     1965.79     1844.44    112.33 o 
   1   6   8       22.32       14.85     21.72 o 
   2   6   8     1930.74     1870.82    109.69 o 
   3   6   8       60.91       62.34     43.13 o 
   4   6   8     1197.16     1375.01    110.52 o 
  -7   7   8       73.30       66.31     27.84 o 
  -6   7   8     2210.33     2296.41    100.50 o 
  -5   7   8      107.30       77.12     27.14 o 
  -4   7   8     1396.37     1450.35     58.44 o 
  -3   7   8       60.49       33.69     39.34 o 
  -2   7   8     2078.98     2065.64     85.00 o 
  -1   7   8        0.01       34.51     20.74 o 
   0   7   8     2608.62     2617.51    143.27 o 
   1   7   8       21.00      -23.22     25.00 o 
   2   7   8      945.04      999.75     63.61 o 
  -6   8   8     1105.39     1298.53     72.64 o 
  -5   8   8        0.08       23.05     20.65 o 
  -4   8   8     1949.36     2017.02     65.48 o 
  -3   8   8       71.54       56.95     18.24 o 
  -2   8   8     1824.19     1919.99     81.66 o 
  -1   8   8        8.48       -6.47     22.23 o 
   0   8   8     1615.06     1587.72     64.07 o 
   1   8   8       15.36       18.80     42.15 o 
  -4   9   8     2637.29     2722.33    147.69 o 
  -3   9   8      189.97      184.02     31.68 o 
  -2   9   8     1954.06     2053.94     89.46 o 
  -3 -16   9      486.99      526.76     41.48 o 
  -2 -16   9     2005.11     2049.87     76.75 o 
  -1 -16   9      329.90      364.18     40.63 o 
   0 -16   9     1707.58     1761.58     66.51 o 
   1 -16   9      347.53      348.21     31.41 o 
   2 -16   9      841.47      865.89     57.88 o 
  -4 -15   9     1768.89     1874.67     72.85 o 
  -3 -15   9      118.48      137.27     24.23 o 
  -2 -15   9     1656.18     1831.49     68.07 o 
  -1 -15   9       13.96       19.05     17.10 o 
   0 -15   9     1264.28     1354.68     56.10 o 
   1 -15   9       98.85       64.53     17.75 o 
   2 -15   9     1097.79     1099.21     61.67 o 
   3 -15   9      224.75      241.38     51.05 o 
   4 -15   9     1017.74     1026.46     91.67 o 
  -6 -14   9     1483.89     1508.99     65.99 o 
  -5 -14   9       75.62       89.94     23.54 o 
  -4 -14   9     1711.02     1762.60     67.08 o 
  -3 -14   9       10.19       -1.47     23.36 o 
  -2 -14   9     4079.13     4195.13    100.91 o 
  -1 -14   9      232.23      257.12     27.91 o 
   0 -14   9     3309.78     3422.83     90.85 o 
   1 -14   9     1017.24      985.41     45.20 o 
   2 -14   9     1471.59     1508.04     53.60 o 
   3 -14   9      214.36      212.99     46.22 o 
   4 -14   9      873.66      921.46     87.00 o 
   5 -14   9      186.93      202.14     48.09 o 
  -7 -13   9      312.20      336.69     50.97 o 
  -6 -13   9     1819.77     1751.17     92.68 o 
  -5 -13   9      176.60      204.46     30.20 o 
  -4 -13   9     2442.98     2434.10     75.81 o 
  -3 -13   9      273.40      224.61     25.66 o 
  -2 -13   9     3631.65     3632.49    101.20 o 
  -1 -13   9      540.70      579.78     35.78 o 
   0 -13   9     3635.45     3656.21     86.33 o 
   1 -13   9      394.51      445.70     30.03 o 
   2 -13   9     2528.09     2389.46     65.45 o 
   3 -13   9       60.64       98.17     22.64 o 
   4 -13   9     1236.04     1206.12     92.73 o 
   5 -13   9       24.29       21.78     30.59 o 
  -7 -12   9      177.51      176.81     23.93 o 
  -6 -12   9     3119.18     3125.74     73.25 o 
  -5 -12   9      104.11       92.03     20.00 o 
  -4 -12   9     2899.39     2983.87     80.69 o 
  -3 -12   9        2.30       11.63     18.18 o 
  -2 -12   9     2733.59     2851.91     75.72 o 
  -1 -12   9       19.93       28.34     17.12 o 
   0 -12   9     1869.71     1947.26     59.27 o 
   1 -12   9      374.97      366.85     26.06 o 
   2 -12   9     3769.36     3744.33     81.17 o 
   3 -12   9       35.73        2.60     11.92 o 
   4 -12   9     1536.32     1593.81    103.46 o 
   5 -12   9      267.02      247.88     48.21 o 
   6 -12   9      806.44      812.21     80.98 o 
  -8 -11   9     2023.32     1923.13     89.93 o 
  -7 -11   9      282.98      252.66     26.55 o 
  -6 -11   9     2990.14     3060.44     83.68 o 
  -5 -11   9      459.97      426.79     31.14 o 
  -4 -11   9     3264.14     3409.28     83.41 o 
  -3 -11   9      121.34      112.46     18.91 o 
  -2 -11   9      130.85      151.70     19.99 o 
  -1 -11   9     2891.34     2910.62     71.89 o 
   0 -11   9     3938.70     3909.78     83.24 o 
   1 -11   9      351.80      347.67     24.79 o 
   2 -11   9     2410.78     2395.01     61.20 o 
   3 -11   9      178.53      169.18     17.71 o 
   4 -11   9     2046.13     2068.04    115.25 o 
   5 -11   9      279.68      266.42     45.72 o 
   6 -11   9      950.15     1032.75     89.63 o 
  -9 -10   9        5.43       21.93     23.80 o 
  -8 -10   9     1761.58     1885.36     85.09 o 
  -7 -10   9      281.93      293.23     26.81 o 
  -6 -10   9     4123.78     4064.71    107.78 o 
  -5 -10   9        7.69       27.19     20.23 o 
  -4 -10   9     3044.79     2996.28     74.40 o 
  -3 -10   9       26.44       22.66     14.97 o 
  -2 -10   9     2489.27     2505.93     64.19 o 
  -1 -10   9     1115.63     1070.52     40.63 o 
   0 -10   9     3722.14     3662.60     76.97 o 
   1 -10   9      361.07      355.70     23.87 o 
   2 -10   9     3060.02     3055.02     67.72 o 
   3 -10   9      220.94      213.62     24.27 o 
   4 -10   9     1268.68     1258.30     61.46 o 
   5 -10   9      301.07      285.75     46.78 o 
   6 -10   9     1006.04      917.07     81.38 o 
   7 -10   9      524.29      470.98     65.85 o 
  -9  -9   9       13.81       31.95     25.17 o 
  -8  -9   9     2987.79     2924.05     65.66 o 
  -7  -9   9      345.08      331.49     27.45 o 
  -6  -9   9     4167.80     4038.27     87.19 o 
  -5  -9   9      225.40      261.47     23.65 o 
  -4  -9   9     3445.55     3472.57    114.64 o 
  -3  -9   9       22.25       21.51     14.42 o 
  -2  -9   9     5634.92     5716.74     99.25 o 
  -1  -9   9      228.06      246.48     20.48 o 
   0  -9   9     6838.76     6613.38    106.31 o 
   1  -9   9      529.88      535.21     27.43 o 
   2  -9   9     1572.53     1555.20     56.64 o 
   3  -9   9      295.66      309.54     27.60 o 
   4  -9   9     2341.72     2324.57     72.37 o 
   5  -9   9      319.87      301.33     47.30 o 
   6  -9   9     1602.11     1645.02    106.19 o 
   7  -9   9      285.12      282.68     55.59 o 
 -10  -8   9     1733.80     1645.74     79.64 o 
  -9  -8   9        5.79       39.27     18.05 o 
  -8  -8   9     2618.18     2528.72     72.11 o 
  -7  -8   9      247.37      252.66     22.62 o 
  -6  -8   9     2599.05     2544.77     64.34 o 
  -5  -8   9        2.38       40.26     15.47 o 
  -4  -8   9     3324.81     3302.35     63.67 o 
  -3  -8   9       30.05       11.13     10.56 o 
  -2  -8   9     8621.32     8411.31    131.79 o 
  -1  -8   9      761.40      759.54     31.01 o 
   0  -8   9     3976.20     3789.69     73.21 o 
   1  -8   9      874.34      898.00     41.23 o 
   2  -8   9     1874.89     1863.60     61.31 o 
   3  -8   9      316.66      307.75     32.25 o 
   4  -8   9     1504.59     1473.39     72.37 o 
   5  -8   9        4.03       18.24     16.69 o 
   6  -8   9     2054.58     2056.23    119.45 o 
   7  -8   9        2.93      -19.02     23.54 o 
 -10  -7   9     1578.05     1565.05     76.57 o 
  -9  -7   9       64.11       62.69     17.82 o 
  -8  -7   9     4360.51     4375.48     96.24 o 
  -7  -7   9      198.19      217.43     20.76 o 
  -6  -7   9     2734.72     2595.08     61.53 o 
  -5  -7   9      268.46      261.86     14.90 o 
  -4  -7   9     2865.72     2879.64     48.95 o 
  -3  -7   9     1042.86     1121.29     28.03 o 
  -2  -7   9     9468.09     9136.50    103.45 o 
  -1  -7   9       66.34       69.97     11.44 o 
   0  -7   9     5874.41     5646.09    109.23 o 
   1  -7   9       19.31       15.35     13.25 o 
   2  -7   9     3648.60     3545.72    146.06 o 
   3  -7   9       45.37       41.62     15.54 o 
   4  -7   9     5430.99     5463.10    118.36 o 
   5  -7   9      111.58      123.68     18.01 o 
   6  -7   9     1805.72     1782.27    121.21 o 
   7  -7   9      246.49      204.10     50.09 o 
 -10  -6   9     2517.00     2450.64     73.92 o 
  -9  -6   9      125.73       94.06     17.98 o 
  -8  -6   9     3543.93     3371.97     82.04 o 
  -7  -6   9       42.25       47.93     13.72 o 
  -6  -6   9     3569.09     3507.90     69.31 o 
  -5  -6   9      563.02      609.11     26.67 o 
  -4  -6   9     4837.22     4746.57     61.72 o 
  -3  -6   9      281.78      305.21     12.65 o 
  -2  -6   9     6731.51     6496.99     76.62 o 
  -1  -6   9        2.02       14.93     10.37 o 
   0  -6   9     1491.19     1412.26     37.42 o 
   1  -6   9      394.28      370.66     25.97 o 
   2  -6   9     5881.18     6008.31    118.74 o 
   3  -6   9      300.20      294.15     26.74 o 
   4  -6   9     1464.87     1583.99     57.89 o 
   5  -6   9     1103.90     1107.08     44.12 o 
   6  -6   9     2004.93     1841.75    110.85 o 
   7  -6   9       23.31        8.77     31.95 o 
 -10  -5   9     1540.34     1528.04     70.86 o 
  -9  -5   9       29.46       48.81     20.00 o 
  -8  -5   9     2606.41     2580.54     92.53 o 
  -7  -5   9      502.35      478.87     25.34 o 
  -6  -5   9     4212.30     4125.67     72.31 o 
  -5  -5   9        7.36       10.83     13.18 o 
  -4  -5   9     3188.70     2779.33    128.76 o 
  -3  -5   9      297.98      287.66     24.33 o 
  -2  -5   9     4455.42     3906.52     81.75 o 
  -1  -5   9       52.41       60.97      8.56 o 
   0  -5   9     3656.11     3681.41     74.40 o 
   1  -5   9      516.05      530.31     24.63 o 
   2  -5   9     4228.90     4292.29     78.28 o 
   3  -5   9      841.66      795.38     34.27 o 
   4  -5   9     1659.63     1605.83    151.59 o 
   5  -5   9      931.91      879.66     47.74 o 
   6  -5   9     1631.04     1547.04    101.84 o 
   7  -5   9       44.74       65.04     37.06 o 
 -10  -4   9     2138.35     2199.58     96.42 o 
  -9  -4   9      122.29       96.85     27.02 o 
  -8  -4   9     3940.15     3847.08    106.62 o 
  -7  -4   9        1.86       20.55     13.62 o 
  -6  -4   9     7427.76     6755.68    168.39 o 
  -5  -4   9       61.38       62.20      6.00 o 
  -4  -4   9     3248.09     2880.01    114.93 o 
  -3  -4   9       65.13       92.81     25.77 o 
  -2  -4   9     7361.85     7326.39    196.03 o 
  -1  -4   9      858.13      937.95     37.10 o 
   0  -4   9     6723.57     6885.90     99.82 o 
   1  -4   9      174.44      194.98     21.16 o 
   2  -4   9     2651.46     2601.00     72.78 o 
   3  -4   9      472.10      474.42     33.66 o 
   4  -4   9     2315.02     2160.73     72.64 o 
   5  -4   9      363.56      364.78     31.00 o 
   6  -4   9     2312.29     2340.71    126.02 o 
   7  -4   9       71.00       81.57     39.03 o 
 -10  -3   9     1255.91     1303.93     64.42 o 
  -9  -3   9      306.80      334.42     34.64 o 
  -8  -3   9     4247.38     4197.24    111.31 o 
  -7  -3   9      867.49      849.02     34.15 o 
  -6  -3   9     1702.05     1390.34    159.31 o 
  -5  -3   9        2.35      -10.77     19.98 o 
  -4  -3   9     4260.05     4101.77    139.02 o 
  -3  -3   9        8.68       11.81     21.53 o 
  -2  -3   9     6049.96     5705.07    167.45 o 
  -1  -3   9      571.29      601.96     18.58 o 
   0  -3   9     6913.32     6823.87     93.23 o 
   1  -3   9      137.14      121.37     18.46 o 
   2  -3   9     1969.42     1940.71     62.99 o 
   3  -3   9      254.22      266.25     28.14 o 
   4  -3   9     1949.41     1946.98     70.79 o 
   5  -3   9      102.77      107.65     21.49 o 
   6  -3   9     1639.44     1757.22    109.58 o 
   7  -3   9       14.57       49.20     32.82 o 
 -10  -2   9     1636.32     1605.76     70.72 o 
  -9  -2   9      459.38      525.77     58.85 o 
  -8  -2   9     4118.01     4283.68    112.85 o 
  -7  -2   9       67.83       60.73     25.00 o 
  -6  -2   9     4682.52     4245.23    443.08 o 
  -5  -2   9        0.56        0.47     20.70 o 
  -4  -2   9     4062.58     3990.94    136.83 o 
  -3  -2   9      112.84       98.30     27.19 o 
  -2  -2   9     9954.03     9292.89    256.68 o 
  -1  -2   9     1244.33     1334.41     29.88 o 
   0  -2   9     7797.53     7966.91    105.95 o 
   1  -2   9        1.39       -2.83     15.12 o 
   2  -2   9     3043.45     3048.36     84.32 o 
   3  -2   9      411.02      401.17     71.28 o 
   4  -2   9     3623.07     3518.62     95.25 o 
   5  -2   9       93.81       97.30     23.00 o 
   6  -2   9     1889.10     1931.60     74.48 o 
   7  -2   9       12.06      -26.78     33.46 o 
 -10  -1   9     1722.71     1700.96    113.32 o 
  -9  -1   9       14.98       13.86     19.61 o 
  -8  -1   9     5472.28     5509.24    129.74 o 
  -7  -1   9        1.11       -3.73     19.70 o 
  -6  -1   9     3198.94     3077.65    213.09 o 
  -5  -1   9       20.06       23.39      3.94 o 
  -4  -1   9     4150.31     3753.09    133.05 o 
  -3  -1   9      423.36      350.08     40.75 o 
  -2  -1   9     2637.21     2490.96     28.84 o 
  -1  -1   9      255.19      244.03     16.33 o 
   0  -1   9     3402.87     3402.82     61.93 o 
   1  -1   9        2.67       28.91     16.63 o 
   2  -1   9     6237.19     6160.36    129.24 o 
   3  -1   9      194.90      239.45     22.08 o 
   4  -1   9     2808.85     2820.16     87.05 o 
   5  -1   9      251.93      245.57     29.89 o 
   6  -1   9      498.07      464.92     39.63 o 
   7  -1   9      104.43      121.80     44.30 o 
 -10   0   9     1585.44     1691.35    116.51 o 
  -9   0   9        2.02        6.54     19.07 o 
  -8   0   9     4166.26     4124.69    109.43 o 
  -7   0   9       43.98       52.20     20.32 o 
  -6   0   9     4295.26     4527.30    150.44 o 
  -5   0   9       76.90       88.91     25.92 o 
  -4   0   9     3831.86     3549.10    346.91 o 
  -3   0   9      315.14      264.77     11.00 o 
  -2   0   9     4437.54     4397.89     56.08 o 
  -1   0   9      479.33      472.74     22.37 o 
   0   0   9     4610.47     4660.01    101.24 o 
   1   0   9        1.81        8.24     16.08 o 
   2   0   9     4193.61     4149.81    104.41 o 
   3   0   9      313.84      306.13     30.86 o 
   4   0   9     2160.13     2116.43     77.97 o 
   5   0   9       81.97      102.97     27.35 o 
   6   0   9      737.73      754.40     51.55 o 
 -10   1   9     2190.09     2426.25    141.54 o 
  -9   1   9       38.97       17.08     32.33 o 
  -8   1   9     3723.55     3677.14    104.05 o 
  -7   1   9      319.07      388.23     44.50 o 
  -6   1   9     2875.71     2820.68     65.18 o 
  -5   1   9       89.06       86.97     40.32 o 
  -4   1   9     5246.80     5142.44     90.11 o 
  -3   1   9      157.15      148.15     15.18 o 
  -2   1   9     3460.81     3615.58     79.28 o 
  -1   1   9      216.60      172.49     20.80 o 
   0   1   9     2500.95     2481.74     73.99 o 
   1   1   9       72.85       68.54     24.02 o 
   2   1   9     2990.39     2908.57    123.11 o 
   3   1   9      107.01       86.97     22.49 o 
   4   1   9     2371.33     2315.64     83.14 o 
   5   1   9       33.28       41.45     22.94 o 
   6   1   9     1062.48     1029.95     89.33 o 
 -10   2   9     1969.30     2083.52    132.24 o 
  -9   2   9       17.30       70.27     36.02 o 
  -8   2   9     2329.32     2269.89     79.92 o 
  -7   2   9      265.14      200.29     34.24 o 
  -6   2   9     3646.80     3453.10    130.90 o 
  -5   2   9       55.51       30.62     10.78 o 
  -4   2   9     3164.13     3211.53     81.77 o 
  -3   2   9      229.12      176.65     18.47 o 
  -2   2   9     3526.02     3539.32     84.23 o 
  -1   2   9      252.06      257.86     26.52 o 
   0   2   9     1348.20     1337.92    101.29 o 
   1   2   9       65.66       21.16     26.64 o 
   2   2   9     2581.20     2686.98     86.86 o 
   3   2   9       13.17       36.63     20.62 o 
   4   2   9     1357.34     1405.52     67.33 o 
   5   2   9       10.41       53.44     26.92 o 
  -9   3   9        8.20       33.89     32.59 o 
  -8   3   9     1475.36     1464.28    104.21 o 
  -7   3   9       10.15        6.59     18.42 o 
  -6   3   9     3288.58     3288.11    128.74 o 
  -5   3   9       37.24       60.14     14.59 o 
  -4   3   9     3594.04     3473.19     99.54 o 
  -3   3   9      109.28      103.44     31.62 o 
  -2   3   9     9630.80     9285.15    237.30 o 
  -1   3   9       23.82       39.04     17.57 o 
   0   3   9     6143.77     6355.24    138.84 o 
   1   3   9      257.89      230.95     30.69 o 
   2   3   9     2251.30     2254.19     83.01 o 
   3   3   9      129.78      106.40     25.82 o 
   4   3   9     1644.55     1723.98     77.13 o 
   5   3   9      158.99      172.42     49.04 o 
  -9   4   9       16.36       56.08     36.95 o 
  -8   4   9     1777.82     1992.86    122.52 o 
  -7   4   9       25.64       12.71     17.54 o 
  -6   4   9     2306.93     2338.71    109.24 o 
  -5   4   9       92.78       89.56     29.69 o 
  -4   4   9     4090.02     4213.03     99.28 o 
  -3   4   9       14.26       14.78     22.57 o 
  -2   4   9     3352.28     3318.38     77.60 o 
  -1   4   9        0.20      -10.69     19.85 o 
   0   4   9     1254.86     1325.88     61.53 o 
   1   4   9        0.48      -16.24     22.11 o 
   2   4   9     1923.26     1840.13     84.78 o 
   3   4   9       65.80       64.16     63.75 o 
   4   4   9     1226.32     1093.32     65.15 o 
  -8   5   9     1216.38     1268.15     99.52 o 
  -7   5   9        0.23      -16.06     27.56 o 
  -6   5   9     2987.91     2891.13     93.43 o 
  -5   5   9        6.97      -20.30     27.42 o 
  -4   5   9     2062.55     2085.54     60.86 o 
  -3   5   9       27.07       21.02     21.85 o 
  -2   5   9     1215.09     1196.99     57.97 o 
  -1   5   9        7.05        7.14     17.02 o 
   0   5   9     2609.75     2469.54    105.89 o 
   1   5   9        9.02       27.89     23.02 o 
   2   5   9     1783.14     1881.20     82.10 o 
   3   5   9       35.82        4.76     23.68 o 
  -7   6   9      201.03      198.62     31.37 o 
  -6   6   9     2234.90     2361.68     89.86 o 
  -5   6   9       30.46       37.00     21.17 o 
  -4   6   9     2434.57     2728.27    137.76 o 
  -3   6   9        5.40        4.03     18.05 o 
  -2   6   9     1931.03     2023.89     78.71 o 
  -1   6   9      311.16      273.33     56.19 o 
   0   6   9     1256.07     1274.27     93.21 o 
   1   6   9       48.61        3.92     23.14 o 
   2   6   9     1977.28     2047.57     89.29 o 
  -6   7   9     1718.30     1761.37     79.87 o 
  -5   7   9        0.02      -18.58     22.15 o 
  -4   7   9     2133.85     2283.47     88.52 o 
  -3   7   9       59.07       41.89     35.79 o 
  -2   7   9      989.28     1044.12     60.08 o 
  -1   7   9       58.84       23.57     46.70 o 
   0   7   9     1279.85     1264.24     65.69 o 
   1   7   9       38.86       50.82     24.83 o 
  -4   8   9     2068.31     2182.05    121.18 o 
  -3   8   9        5.54      -16.32     32.53 o 
  -2   8   9     1080.15     1133.30     99.81 o 
  -2 -16  10     1438.97     1513.28    109.56 o 
  -1 -16  10      194.72      254.35     28.62 o 
   0 -16  10      625.78      723.77     42.85 o 
   1 -16  10       77.54      114.53     26.36 o 
  -4 -15  10     1455.10     1558.30     68.20 o 
  -3 -15  10      121.96      181.07     27.31 o 
  -2 -15  10     2896.81     3110.20     88.78 o 
  -1 -15  10       88.21      102.33     21.59 o 
   0 -15  10     2895.03     3036.69     84.35 o 
   1 -15  10      395.71      432.56     49.40 o 
   2 -15  10     1185.68     1302.46     66.18 o 
   3 -15  10      254.62      258.05     52.28 o 
  -6 -14  10     1068.32     1101.16     56.21 o 
  -5 -14  10      306.20      322.98     32.82 o 
  -4 -14  10     1585.38     1688.13     65.61 o 
  -3 -14  10      123.96      118.34     21.80 o 
  -2 -14  10     2984.59     2957.73     83.68 o 
  -1 -14  10      419.36      439.15     33.62 o 
   0 -14  10     1175.40     1271.22     52.27 o 
   1 -14  10      346.30      336.02     28.16 o 
   2 -14  10     1218.52     1329.73     51.13 o 
   3 -14  10      173.11      168.70     39.65 o 
   4 -14  10      684.36      732.84     78.93 o 
  -7 -13  10      258.10      293.32     32.62 o 
  -6 -13  10     1157.39     1229.54     73.09 o 
  -5 -13  10      557.34      655.86     41.45 o 
  -4 -13  10     2319.19     2407.81     88.19 o 
  -3 -13  10      445.02      437.59     32.27 o 
  -2 -13  10     2083.08     2197.37     68.79 o 
  -1 -13  10      835.93      794.73     40.70 o 
   0 -13  10     2909.98     3016.15     77.50 o 
   1 -13  10      296.16      334.63     27.08 o 
   2 -13  10     2034.68     1996.14     60.51 o 
   3 -13  10      358.68      412.78     58.14 o 
   4 -13  10     1853.03     1758.56    113.36 o 
   5 -13  10      292.88      234.28     48.81 o 
  -7 -12  10       11.69       34.21     19.97 o 
  -6 -12  10     1863.79     1901.32     66.98 o 
  -5 -12  10      282.98      336.25     29.91 o 
  -4 -12  10     2291.47     2259.87     69.34 o 
  -3 -12  10       26.39       -2.76     16.40 o 
  -2 -12  10     2879.91     2934.06     76.61 o 
  -1 -12  10        7.31       -2.92     14.47 o 
   0 -12  10     1441.04     1487.31     82.92 o 
   1 -12  10      323.97      373.73     44.71 o 
   2 -12  10     3223.52     3162.90     74.82 o 
   3 -12  10       96.01      126.31     17.36 o 
   4 -12  10     1032.42      919.62     80.78 o 
   5 -12  10      290.06      319.87     52.54 o 
   6 -12  10      572.74      563.73     72.78 o 
  -8 -11  10     1953.06     1888.27     89.08 o 
  -7 -11  10       53.35       97.27     36.71 o 
  -6 -11  10     1537.88     1571.71     58.24 o 
  -5 -11  10      124.04      115.23     22.28 o 
  -4 -11  10     3545.65     3574.22    115.31 o 
  -3 -11  10       22.47        1.44     17.53 o 
  -2 -11  10     1643.26     1589.00     53.12 o 
  -1 -11  10     1261.89     1249.95     46.10 o 
   0 -11  10     2730.69     2584.20     66.26 o 
   1 -11  10       90.49       67.06     15.89 o 
   2 -11  10     2095.53     2061.88     57.54 o 
   3 -11  10      191.01      168.50     23.45 o 
   4 -11  10      978.55     1061.52     82.17 o 
   5 -11  10      673.13      697.12     70.08 o 
   6 -11  10      773.23      748.00     76.91 o 
  -9 -10  10        7.38       43.90     23.58 o 
  -8 -10  10     2466.31     2544.58     99.85 o 
  -7 -10  10        8.81       13.52     21.42 o 
  -6 -10  10     3636.54     3648.39     86.77 o 
  -5 -10  10       86.22      103.61     18.34 o 
  -4 -10  10     4633.45     4672.13     95.16 o 
  -3 -10  10       16.58       17.94     19.71 o 
  -2 -10  10     2397.57     2291.54     82.41 o 
  -1 -10  10      369.32      312.79     28.31 o 
   0 -10  10     3108.39     2969.84     69.23 o 
   1 -10  10       24.22       33.81     13.65 o 
   2 -10  10     2345.06     2472.56     92.56 o 
   3 -10  10      184.03      203.88     24.56 o 
   4 -10  10     1834.18     1844.43     66.80 o 
   5 -10  10      218.50      245.81     46.38 o 
   6 -10  10     1701.91     1700.93    113.05 o 
  -9  -9  10       20.54       39.71     23.36 o 
  -8  -9  10     2017.48     2043.54     66.46 o 
  -7  -9  10     1616.42     1484.82     72.22 o 
  -6  -9  10     3829.49     3939.44     86.96 o 
  -5  -9  10       54.03       54.57     18.18 o 
  -4  -9  10     2944.60     2853.82     87.28 o 
  -3  -9  10       58.86       65.98     15.15 o 
  -2  -9  10     4488.74     4444.26     85.44 o 
  -1  -9  10     1336.15     1336.99     43.79 o 
   0  -9  10     2419.79     2333.27     58.47 o 
   1  -9  10      859.40      820.71     41.84 o 
   2  -9  10     2266.32     2289.90     71.93 o 
   3  -9  10      310.85      299.86     28.76 o 
   4  -9  10     1139.94     1115.13     62.79 o 
   5  -9  10       70.86       89.65     33.79 o 
   6  -9  10      259.98      291.69     50.87 o 
   7  -9  10       56.20       24.70     21.75 o 
  -9  -8  10      100.67      112.42     21.73 o 
  -8  -8  10     2609.66     2581.57     95.05 o 
  -7  -8  10      982.98     1033.45     58.21 o 
  -6  -8  10     3402.02     3421.08    104.80 o 
  -5  -8  10       93.52      109.63     16.66 o 
  -4  -8  10     2577.57     2573.98     60.89 o 
  -3  -8  10      288.50      278.83     21.15 o 
  -2  -8  10     5029.61     4820.06     69.86 o 
  -1  -8  10      668.81      673.93     29.68 o 
   0  -8  10     3895.13     3626.77    100.61 o 
   1  -8  10      547.35      527.34     33.70 o 
   2  -8  10     4777.31     4724.62    107.31 o 
   3  -8  10      265.27      274.56     26.76 o 
   4  -8  10     2934.56     2800.86     83.69 o 
   5  -8  10      393.72      393.21     33.19 o 
   6  -8  10     2193.95     2149.91     92.37 o 
   7  -8  10      304.46      224.31     50.38 o 
 -10  -7  10     2163.89     2136.01     70.84 o 
  -9  -7  10        0.79        9.38     15.45 o 
  -8  -7  10     2172.68     2077.00     82.66 o 
  -7  -7  10      286.06      243.48     43.29 o 
  -6  -7  10     2867.18     2767.99     90.95 o 
  -5  -7  10      193.57      193.76     24.08 o 
  -4  -7  10     4747.87     4634.86     62.84 o 
  -3  -7  10        6.58       11.29      6.58 o 
  -2  -7  10     4715.70     4492.65     62.80 o 
  -1  -7  10      303.94      296.57     17.84 o 
   0  -7  10     3052.90     2835.30     73.10 o 
   1  -7  10      191.46      184.63     29.56 o 
   2  -7  10     4150.07     3986.83     96.25 o 
   3  -7  10      812.00      780.35     42.20 o 
   4  -7  10     4855.50     4955.88     96.50 o 
   5  -7  10       62.27       33.73     15.82 o 
   6  -7  10      502.96      491.80     63.72 o 
   7  -7  10      156.22      174.36     48.92 o 
 -10  -6  10     1343.32     1309.54     67.23 o 
  -9  -6  10       24.57       27.53     33.47 o 
  -8  -6  10     1959.87     1832.75     75.66 o 
  -7  -6  10      307.44      281.21     32.41 o 
  -6  -6  10     3113.79     3052.35     93.83 o 
  -5  -6  10       31.77       49.09     10.43 o 
  -4  -6  10     2893.33     2720.01     58.47 o 
  -3  -6  10       28.50       32.54      8.34 o 
  -2  -6  10     2797.81     2658.40     56.87 o 
  -1  -6  10      728.07      700.24     39.35 o 
   0  -6  10     2021.67     1891.99     56.77 o 
   1  -6  10      370.62      338.09     21.41 o 
   2  -6  10     5606.89     5621.30     95.57 o 
   3  -6  10      192.94      202.70     24.74 o 
   4  -6  10     1670.42     1690.36    100.61 o 
   5  -6  10      338.80      353.38     33.36 o 
   6  -6  10      798.05      792.83     77.04 o 
   7  -6  10       37.84       32.02     33.16 o 
 -10  -5  10     2028.71     1928.87     81.94 o 
  -9  -5  10        5.98        5.39     19.45 o 
  -8  -5  10     4393.17     4116.29    160.97 o 
  -7  -5  10      138.18       63.83     26.73 o 
  -6  -5  10     6870.57     6856.66    208.36 o 
  -5  -5  10      217.36      194.38     51.50 o 
  -4  -5  10     7661.46     7639.31    215.08 o 
  -3  -5  10      520.63      559.08     52.78 o 
  -2  -5  10     3778.55     2803.04    102.06 o 
  -1  -5  10      466.80      437.53     15.24 o 
   0  -5  10     3445.02     3536.33     62.93 o 
   1  -5  10      181.38      191.75     22.08 o 
   2  -5  10     3235.83     3227.03     84.85 o 
   3  -5  10       25.48       16.80     15.38 o 
   4  -5  10      891.96      848.94     48.04 o 
   5  -5  10      541.97      523.10     30.75 o 
   6  -5  10     1608.74     1508.16    103.17 o 
   7  -5  10       15.10       60.84     37.87 o 
 -10  -4  10     2437.14     2407.76    166.30 o 
  -9  -4  10      210.74      242.26     30.34 o 
  -8  -4  10     3192.75     3133.16    136.62 o 
  -7  -4  10      494.71      407.78     50.12 o 
  -6  -4  10     5294.78     5377.39    176.40 o 
  -5  -4  10       19.26       56.85     26.99 o 
  -4  -4  10     2496.19     2278.76    105.53 o 
  -3  -4  10      121.06      111.15     30.31 o 
  -2  -4  10     4664.52     4340.54    149.61 o 
  -1  -4  10     1025.47     1002.24     26.10 o 
   0  -4  10     4144.62     4285.03     70.18 o 
   1  -4  10        6.63       22.27     22.42 o 
   2  -4  10     2330.41     2361.93     72.45 o 
   3  -4  10       77.47      100.87     21.60 o 
   4  -4  10     1371.17     1385.48     62.60 o 
   5  -4  10      428.67      423.50     34.49 o 
   6  -4  10     1701.38     1747.79    110.11 o 
   7  -4  10        1.79        4.55     39.04 o 
 -10  -3  10     1320.91     1432.42     68.98 o 
  -9  -3  10      672.43      659.36     45.96 o 
  -8  -3  10     2764.30     2818.05    125.98 o 
  -7  -3  10       39.85       32.85     30.36 o 
  -6  -3  10     2289.06     2119.00    103.67 o 
  -5  -3  10        3.94      -21.18     26.29 o 
  -4  -3  10     2747.93     2516.52    110.54 o 
  -3  -3  10      140.44      136.63     31.02 o 
  -2  -3  10     8094.06     8021.89    218.46 o 
  -1  -3  10      110.44      118.20     10.71 o 
   0  -3  10     8484.32     8617.24    113.97 o 
   1  -3  10       66.91       55.88     15.70 o 
   2  -3  10     2346.01     2249.58     71.64 o 
   3  -3  10      182.80      205.95     45.40 o 
   4  -3  10     1980.88     1951.65     73.94 o 
   5  -3  10       48.89       34.83     18.03 o 
   6  -3  10     1880.10     1930.90    116.59 o 
 -10  -2  10     1387.51     1345.69     87.93 o 
  -9  -2  10      370.60      372.77     36.74 o 
  -8  -2  10     3647.16     3638.89    143.25 o 
  -7  -2  10        3.75       -3.83     22.79 o 
  -6  -2  10     2698.23     2644.29    115.74 o 
  -5  -2  10       72.02       35.68     20.95 o 
  -4  -2  10     3456.16     3627.62    136.22 o 
  -3  -2  10      827.88      679.58     57.51 o 
  -2  -2  10     8342.18     7866.87    225.73 o 
  -1  -2  10      132.08      156.58     12.54 o 
   0  -2  10     5011.01     5008.66     79.74 o 
   1  -2  10       11.52       18.24     27.43 o 
   2  -2  10     2770.96     2781.50     82.69 o 
   3  -2  10      265.30      250.36     29.48 o 
   4  -2  10     2483.78     2510.14     85.20 o 
   5  -2  10      212.06      191.38     29.38 o 
   6  -2  10     1214.71     1254.01     97.61 o 
 -10  -1  10     1966.96     2109.86    130.75 o 
  -9  -1  10       73.75       81.77     21.24 o 
  -8  -1  10     3463.95     3587.82    139.71 o 
  -7  -1  10      220.88      215.30     36.34 o 
  -6  -1  10     3565.80     3727.99    140.11 o 
  -5  -1  10       56.10       57.27     26.08 o 
  -4  -1  10     3045.15     3181.80    128.46 o 
  -3  -1  10      803.21      825.50     65.24 o 
  -2  -1  10     5631.44     5425.57     67.05 o 
  -1  -1  10        9.41       18.42      8.30 o 
   0  -1  10     5238.75     5184.69    108.96 o 
   1  -1  10       38.43       44.55     18.58 o 
   2  -1  10     2222.32     2325.69     76.78 o 
   3  -1  10      826.72      812.92     39.09 o 
   4  -1  10     1573.03     1684.12     70.26 o 
   5  -1  10      142.31      141.89     28.43 o 
   6  -1  10      954.06     1038.24     91.76 o 
 -10   0  10     2093.73     2358.40    138.62 o 
  -9   0  10        9.18      -10.79     27.14 o 
  -8   0  10     3420.76     3531.72    138.90 o 
  -7   0  10       91.08       65.25     27.45 o 
  -6   0  10     4970.98     5194.33    171.97 o 
  -5   0  10      155.17      120.90     30.88 o 
  -4   0  10     4057.19     4103.74    149.37 o 
  -3   0  10      483.64      415.25     17.07 o 
  -2   0  10     3979.23     3845.33     62.93 o 
  -1   0  10      535.13      498.68     50.98 o 
   0   0  10     3677.58     3948.64     96.13 o 
   1   0  10       76.01       91.51     20.29 o 
   2   0  10     2885.47     3127.61     92.59 o 
   3   0  10      279.40      281.80     50.96 o 
   4   0  10     1484.90     1477.46     66.92 o 
   5   0  10       50.17       56.53     23.50 o 
 -10   1  10     1784.32     1899.52    126.77 o 
  -9   1  10        0.02       -5.59     29.16 o 
  -8   1  10     3271.47     3402.02    102.75 o 
  -7   1  10       12.09      -14.24     21.60 o 
  -6   1  10     5374.37     5273.87    173.89 o 
  -5   1  10      359.96      329.96     42.97 o 
  -4   1  10     4547.31     4343.59    156.28 o 
  -3   1  10      234.35      222.84     27.71 o 
  -2   1  10      433.67      451.23     28.68 o 
  -1   1  10      307.40      308.07     28.11 o 
   0   1  10     3143.09     3099.87     87.36 o 
   1   1  10        6.32       18.09     17.58 o 
   2   1  10     1240.71     1278.30     60.47 o 
   3   1  10       33.01       20.60     22.17 o 
   4   1  10      670.56      724.12     49.60 o 
   5   1  10       77.33       53.73     25.50 o 
  -9   2  10       13.89       -5.97     35.07 o 
  -8   2  10     1381.66     1458.76     66.29 o 
  -7   2  10        7.04       -7.00     21.76 o 
  -6   2  10     3081.48     3516.20    139.30 o 
  -5   2  10      128.20      110.66     29.93 o 
  -4   2  10     2955.32     2985.97    128.68 o 
  -3   2  10       97.92      114.50     17.60 o 
  -2   2  10     1540.35     1497.95     56.32 o 
  -1   2  10      198.15      215.17     25.20 o 
   0   2  10     5398.98     5465.66    126.46 o 
   1   2  10       43.46       60.12     20.57 o 
   2   2  10     2164.19     2194.68     81.63 o 
   3   2  10      189.89      206.04     32.02 o 
   4   2  10     1099.43     1039.09     61.42 o 
  -9   3  10        0.05      -33.60     33.60 o 
  -8   3  10      763.77      796.28     80.10 o 
  -7   3  10       14.33        6.96     26.89 o 
  -6   3  10     3243.04     3243.87    134.36 o 
  -5   3  10        5.94       31.85     25.60 o 
  -4   3  10     2603.96     2844.11    129.90 o 
  -3   3  10        3.01       15.75     27.80 o 
  -2   3  10     2224.82     2060.88     68.80 o 
  -1   3  10       52.25       79.80     21.67 o 
   0   3  10     1960.93     1925.06    104.27 o 
   1   3  10      229.61      181.52     29.46 o 
   2   3  10     1932.03     1958.65     95.49 o 
   3   3  10       97.66       91.79     26.94 o 
   4   3  10     1150.76     1192.56     85.70 o 
  -8   4  10     1604.10     1718.44    117.78 o 
  -7   4  10       33.00       25.62     18.11 o 
  -6   4  10     2692.64     2848.06    129.28 o 
  -5   4  10        2.39       -6.53     23.76 o 
  -4   4  10     2829.10     3097.72    138.77 o 
  -3   4  10      455.46      337.92     51.42 o 
  -2   4  10     1093.48     1007.11     62.69 o 
  -1   4  10       33.82       12.39     14.31 o 
   0   4  10     1806.88     1820.02     75.65 o 
   1   4  10      157.50      143.79     26.32 o 
   2   4  10     2031.89     1955.54     83.68 o 
   3   4  10      144.56      148.91     42.48 o 
  -7   5  10      223.94      183.61     44.59 o 
  -6   5  10     2243.43     2448.34     89.64 o 
  -5   5  10       38.03       91.83     33.98 o 
  -4   5  10     1493.49     1505.23     71.27 o 
  -3   5  10      482.61      536.34     64.17 o 
  -2   5  10     1839.34     1872.85    116.87 o 
  -1   5  10       54.27       27.40     16.66 o 
   0   5  10     1430.04     1412.14     96.70 o 
   1   5  10       70.27       65.97     30.92 o 
   2   5  10     2038.27     2088.58     89.88 o 
  -6   6  10     1366.63     1406.01    120.72 o 
  -5   6  10      112.66      140.84     41.67 o 
  -4   6  10     1921.96     2207.32    129.09 o 
  -3   6  10      213.24      176.93     45.11 o 
  -2   6  10     1334.74     1457.43    109.66 o 
  -1   6  10      234.60      222.00     51.34 o 
   0   6  10      929.56      975.28     61.70 o 
  -4   7  10     2037.37     2321.15    136.97 o 
  -3   7  10       55.49       10.05     35.27 o 
  -2   7  10     1158.57     1162.13    102.31 o 
  -2 -16  11     1924.04     1977.40     73.09 o 
  -1 -16  11       26.56       15.43     18.73 o 
   0 -16  11      985.72      965.56     49.62 o 
  -4 -15  11     1409.55     1521.29     64.34 o 
  -3 -15  11      117.86      151.35     25.25 o 
  -2 -15  11     3625.31     3778.36     98.74 o 
  -1 -15  11      212.60      266.72     31.97 o 
   0 -15  11      864.71      865.09     58.29 o 
   1 -15  11      682.06      671.10     39.33 o 
   2 -15  11      900.53      965.98     57.34 o 
  -5 -14  11      276.83      281.45     29.30 o 
  -4 -14  11     1644.10     1601.83     92.32 o 
  -3 -14  11      121.27      124.49     21.97 o 
  -2 -14  11     2159.42     2188.05     71.57 o 
  -1 -14  11      247.07      264.41     38.55 o 
   0 -14  11      686.42      675.12     47.35 o 
   1 -14  11      276.67      282.98     26.21 o 
   2 -14  11     1103.46     1187.37     48.18 o 
   3 -14  11      167.43      151.44     37.96 o 
   4 -14  11      997.90      926.66     86.51 o 
  -6 -13  11     1644.21     1613.19     63.84 o 
  -5 -13  11      189.30      213.56     26.29 o 
  -4 -13  11     1566.07     1555.66     72.76 o 
  -3 -13  11      427.64      452.72     33.94 o 
  -2 -13  11     2185.62     2252.57     69.74 o 
  -1 -13  11      388.50      403.35     30.11 o 
   0 -13  11     1145.26     1110.10     47.00 o 
   1 -13  11      279.42      294.25     26.11 o 
   2 -13  11     1756.33     1826.25     58.65 o 
   3 -13  11      447.30      506.33     60.14 o 
   4 -13  11     1421.67     1441.39    102.39 o 
  -7 -12  11      109.74      125.72     30.54 o 
  -6 -12  11     1974.07     2041.34     74.77 o 
  -5 -12  11      175.29      168.87     23.02 o 
  -4 -12  11     1454.73     1490.20     55.54 o 
  -3 -12  11      195.40      223.22     29.64 o 
  -2 -12  11     2253.56     2390.80     69.27 o 
  -1 -12  11      320.40      349.86     27.62 o 
   0 -12  11     1575.50     1572.54     54.02 o 
   1 -12  11      557.31      541.40     32.61 o 
   2 -12  11     2481.91     2409.28     65.53 o 
   3 -12  11      235.00      224.15     28.08 o 
   4 -12  11     1254.11     1373.98     97.25 o 
   5 -12  11      534.89      492.58     64.41 o 
  -8 -11  11     1986.19     1906.71    140.71 o 
  -7 -11  11       95.89      129.64     28.42 o 
  -6 -11  11     3856.84     3918.75     93.66 o 
  -5 -11  11      114.01      113.01     19.37 o 
  -4 -11  11     3648.91     3677.30     85.96 o 
  -3 -11  11      231.39      261.81     28.23 o 
  -2 -11  11     3584.95     3688.30     83.28 o 
  -1 -11  11      411.18      406.58     27.81 o 
   0 -11  11     2585.45     2536.60     66.53 o 
   1 -11  11       85.99      104.23     16.81 o 
   2 -11  11     2611.03     2485.00     81.06 o 
   3 -11  11      133.24      127.01     22.78 o 
   4 -11  11     1517.49     1466.30     99.28 o 
   5 -11  11       97.42       72.31     33.27 o 
  -8 -10  11     2482.06     2335.53     96.45 o 
  -7 -10  11      168.11      143.06     29.17 o 
  -6 -10  11     2353.83     2427.88    157.93 o 
  -5 -10  11      196.31      223.51     22.05 o 
  -4 -10  11     3400.16     3460.94     79.53 o 
  -3 -10  11      157.75      157.47     26.91 o 
  -2 -10  11     1956.44     1916.19     72.50 o 
  -1 -10  11     1264.26     1313.04     45.31 o 
   0 -10  11     4004.98     3936.17     82.28 o 
   1 -10  11      599.45      530.26     64.93 o 
   2 -10  11     1697.06     1703.30     64.60 o 
   3 -10  11      194.18      210.61     67.86 o 
   4 -10  11     1252.58     1238.02     73.51 o 
   5 -10  11      158.56      162.50     41.31 o 
   6 -10  11      321.31      478.59     62.96 o 
  -9  -9  11      200.98      224.95     27.26 o 
  -8  -9  11     1780.63     1811.92     82.33 o 
  -7  -9  11      228.04      204.91     31.30 o 
  -6  -9  11     2141.52     2184.96     85.96 o 
  -5  -9  11      309.63      311.72     23.92 o 
  -4  -9  11     2828.95     2814.42     66.92 o 
  -3  -9  11      199.59      197.36     28.51 o 
  -2  -9  11     2839.13     2857.52     65.85 o 
  -1  -9  11     1751.36     1666.94     49.41 o 
   0  -9  11     3958.56     3919.26     95.85 o 
   1  -9  11      370.66      349.63     28.97 o 
   2  -9  11     2571.74     2444.41     77.56 o 
   3  -9  11       46.53       52.31     17.77 o 
   4  -9  11     1197.74     1248.09     57.95 o 
   5  -9  11        3.14      -23.83     26.98 o 
   6  -9  11      993.30      997.66     61.81 o 
  -9  -8  11       15.56       15.38     17.71 o 
  -8  -8  11     1142.23     1158.67     64.90 o 
  -7  -8  11      303.21      354.68     37.31 o 
  -6  -8  11     2265.09     2366.46     87.43 o 
  -5  -8  11      194.83      209.08     61.30 o 
  -4  -8  11     3653.95     3557.11     71.62 o 
  -3  -8  11      144.64      168.85     16.56 o 
  -2  -8  11     3057.42     3006.44     87.25 o 
  -1  -8  11      568.18      535.87     39.37 o 
   0  -8  11     4685.76     4669.05    123.14 o 
   1  -8  11      787.86      825.61     42.18 o 
   2  -8  11     3229.12     3223.30     88.46 o 
   3  -8  11      157.36      197.78     26.33 o 
   4  -8  11     1513.54     1429.95     52.17 o 
   5  -8  11      305.74      305.65     27.23 o 
   6  -8  11      742.48      538.65     65.74 o 
  -9  -7  11      130.39      128.41     25.88 o 
  -8  -7  11     2170.38     2103.81     85.01 o 
  -7  -7  11       94.43       78.46     21.32 o 
  -6  -7  11     4018.26     3755.52    109.41 o 
  -5  -7  11      694.92      650.10     45.09 o 
  -4  -7  11     3243.22     2966.12    155.37 o 
  -3  -7  11        2.90       -6.24      8.18 o 
  -2  -7  11     2459.75     2505.39     61.88 o 
  -1  -7  11       85.18      113.39     12.73 o 
   0  -7  11     3541.60     3448.51     83.71 o 
   1  -7  11      781.77      753.79     39.53 o 
   2  -7  11     3807.24     3756.82     77.78 o 
   3  -7  11      476.16      467.42     29.17 o 
   4  -7  11     1329.66     1313.18     48.91 o 
   5  -7  11      212.94      197.37     27.65 o 
   6  -7  11      466.73      490.41     65.27 o 
 -10  -6  11     1855.80     1801.69     81.47 o 
  -9  -6  11       50.35       13.42     20.23 o 
  -8  -6  11     1491.42     1394.78     94.91 o 
  -7  -6  11       22.36       36.50     28.44 o 
  -6  -6  11     4160.72     4005.99    158.05 o 
  -5  -6  11       49.67       11.25     25.12 o 
  -4  -6  11     5266.03     5260.88    179.42 o 
  -3  -6  11      210.47      121.09     36.64 o 
  -2  -6  11     2703.36     2334.98     33.33 o 
  -1  -6  11        4.85        2.92      6.65 o 
   0  -6  11     5403.20     5152.39    117.69 o 
   1  -6  11      171.37      168.99     23.89 o 
   2  -6  11     3622.32     3624.37    107.22 o 
   3  -6  11      380.64      294.64     29.60 o 
   4  -6  11     1644.29     1658.64     68.44 o 
   5  -6  11       45.91       48.73     33.89 o 
   6  -6  11      699.59      687.28     75.01 o 
 -10  -5  11     2647.58     2544.02    102.12 o 
  -9  -5  11       81.56       67.75     21.91 o 
  -8  -5  11     3130.38     3100.40    141.03 o 
  -7  -5  11       86.45       57.15     32.18 o 
  -6  -5  11     7441.80     7132.51    219.31 o 
  -5  -5  11     1382.74     1366.55     86.63 o 
  -4  -5  11     4716.26     4655.67    164.96 o 
  -3  -5  11      222.66      262.20     41.09 o 
  -2  -5  11     4888.09     4750.22    162.30 o 
  -1  -5  11      438.37      404.37     24.01 o 
   0  -5  11     2907.00     2921.97     73.36 o 
   1  -5  11       77.28       67.42     18.75 o 
   2  -5  11     2320.60     2362.56     74.91 o 
   3  -5  11       50.81       40.73     19.81 o 
   4  -5  11      832.26      855.74     49.65 o 
   5  -5  11      119.82       86.94     34.86 o 
   6  -5  11     1025.87     1130.45     90.70 o 
 -10  -4  11     2868.64     3062.38    105.99 o 
  -9  -4  11       25.73        9.58     21.38 o 
  -8  -4  11     1755.28     1708.34    102.01 o 
  -7  -4  11      316.42      352.76     49.58 o 
  -6  -4  11     4525.98     4286.36    160.83 o 
  -5  -4  11       23.75       19.18     23.79 o 
  -4  -4  11     3480.52     3217.36    133.29 o 
  -3  -4  11      123.56       97.94     30.39 o 
  -2  -4  11     3708.32     3660.50    141.28 o 
  -1  -4  11      738.42      775.91     31.99 o 
   0  -4  11     4859.15     4976.17    269.49 o 
   1  -4  11      165.94       95.34     25.79 o 
   2  -4  11     2478.31     2473.98     77.11 o 
   3  -4  11      435.87      376.37     36.94 o 
   4  -4  11      816.65      809.30     49.81 o 
   5  -4  11      169.42      121.09     24.36 o 
   6  -4  11     1330.99     1344.09    100.84 o 
 -10  -3  11     2379.17     2534.63     94.98 o 
  -9  -3  11      140.81      139.36     41.00 o 
  -8  -3  11     1846.68     1827.55    102.97 o 
  -7  -3  11        7.39        0.00     23.83 o 
  -6  -3  11     5064.09     4715.11    167.16 o 
  -5  -3  11       17.97       27.25     26.49 o 
  -4  -3  11     2312.61     2344.48    110.81 o 
  -3  -3  11      641.16      629.56     57.43 o 
  -2  -3  11     2136.31     1881.87    193.95 o 
  -1  -3  11      538.58      587.17     29.52 o 
   0  -3  11     5092.67     5112.94    106.64 o 
   1  -3  11      172.29      217.15     49.43 o 
   2  -3  11     1525.31     1490.16     60.85 o 
   3  -3  11      650.10      674.58     44.01 o 
   4  -3  11     1368.90     1460.74     53.18 o 
   5  -3  11      394.85      395.52     37.20 o 
   6  -3  11     1330.91     1204.19    100.43 o 
 -10  -2  11     1255.56     1239.91    133.98 o 
  -9  -2  11      141.41      119.81     26.12 o 
  -8  -2  11     2599.86     2663.06    124.65 o 
  -7  -2  11      148.65      140.02     33.08 o 
  -6  -2  11     3603.10     3436.55    140.27 o 
  -5  -2  11        3.03      -13.32     25.43 o 
  -4  -2  11     2649.13     2545.26    117.54 o 
  -3  -2  11     1011.02      947.99     72.80 o 
  -2  -2  11     2404.70     2452.55     56.12 o 
  -1  -2  11       36.81       67.54     24.01 o 
   0  -2  11     4106.14     4116.34    228.80 o 
   1  -2  11      125.23      121.66     21.63 o 
   2  -2  11     2422.87     2359.07     79.24 o 
   3  -2  11      763.13      689.75     45.82 o 
   4  -2  11     1272.14     1259.09     61.74 o 
   5  -2  11      380.50      337.71     37.23 o 
 -10  -1  11     1684.44     1776.38    121.65 o 
  -9  -1  11       24.19      -17.63     20.75 o 
  -8  -1  11     2360.38     2461.29    119.99 o 
  -7  -1  11      177.80      194.66     38.26 o 
  -6  -1  11     2912.84     2962.54    129.19 o 
  -5  -1  11      153.44      172.04     35.72 o 
  -4  -1  11     2879.13     2912.14    127.68 o 
  -3  -1  11       63.57       58.24     25.89 o 
  -2  -1  11       33.22       51.63     18.12 o 
  -1  -1  11        1.03       -2.27     13.49 o 
   0  -1  11     1975.32     1957.09     65.63 o 
   1  -1  11        4.03        5.04     16.64 o 
   2  -1  11     2991.09     3036.68     93.37 o 
   3  -1  11      340.57      365.49     49.71 o 
   4  -1  11     1186.47     1257.60     63.15 o 
   5  -1  11      168.63      179.00     31.09 o 
  -9   0  11       31.57        2.72     18.86 o 
  -8   0  11     2849.21     2826.21    129.15 o 
  -7   0  11      124.43      109.10     29.41 o 
  -6   0  11     5935.80     6123.80    196.91 o 
  -5   0  11      157.74      121.19     33.98 o 
  -4   0  11     3210.74     3244.78    136.54 o 
  -3   0  11     1282.81     1360.76     88.67 o 
  -2   0  11     1229.22     1153.24     83.50 o 
  -1   0  11       56.16       54.12     25.52 o 
   0   0  11     2584.88     2502.13     78.01 o 
   1   0  11      209.57      152.36     24.68 o 
   2   0  11     2527.38     2500.91     71.37 o 
   3   0  11       45.34       27.41     20.46 o 
   4   0  11     1148.78     1301.98     66.73 o 
   5   0  11       54.46       61.44     25.54 o 
  -9   1  11        5.44      -27.90     37.04 o 
  -8   1  11     2299.72     2314.02    116.69 o 
  -7   1  11       99.11       70.54     29.97 o 
  -6   1  11     2076.41     2103.83    110.53 o 
  -5   1  11       46.14       78.71     30.20 o 
  -4   1  11     4564.29     4401.22    166.29 o 
  -3   1  11       54.42       53.63     26.92 o 
  -2   1  11     1856.11     1814.37    106.08 o 
  -1   1  11        8.06       20.23     15.40 o 
   0   1  11     3729.28     3708.08    135.19 o 
   1   1  11       63.10       73.95     20.35 o 
   2   1  11     3220.85     3222.85    100.41 o 
   3   1  11       75.05       88.94     25.94 o 
   4   1  11     1427.53     1412.78    119.33 o 
  -9   2  11       63.66       78.94     33.73 o 
  -8   2  11     1257.28     1383.11     68.22 o 
  -7   2  11       32.76       15.92     24.35 o 
  -6   2  11     2498.06     2417.98    118.81 o 
  -5   2  11        8.69      -26.53     29.41 o 
  -4   2  11     4024.68     3993.36    159.83 o 
  -3   2  11      184.23      193.60     43.90 o 
  -2   2  11     2411.28     2455.88    126.40 o 
  -1   2  11      428.26      351.63     31.77 o 
   0   2  11     3569.13     3626.97    169.96 o 
   1   2  11       95.90       80.15     23.44 o 
   2   2  11     1181.84     1272.53     65.85 o 
   3   2  11       46.50       17.32     23.71 o 
  -8   3  11     1022.75     1168.25     98.23 o 
  -7   3  11        5.96      -20.25     26.52 o 
  -6   3  11     2299.18     2263.90    117.92 o 
  -5   3  11       99.20       70.85     33.64 o 
  -4   3  11     1910.32     2073.53    115.55 o 
  -3   3  11     1159.73      976.00     79.29 o 
  -2   3  11     2280.10     2591.34    133.10 o 
  -1   3  11      286.97      253.43     24.62 o 
   0   3  11     1495.92     1538.04     68.96 o 
   1   3  11       21.09        5.63     22.03 o 
   2   3  11      937.10      947.04     59.04 o 
  -7   4  11        7.25       14.04     21.12 o 
  -6   4  11     1658.52     1711.09    104.09 o 
  -5   4  11       11.58       59.55     34.00 o 
  -4   4  11     1611.79     1851.73    112.59 o 
  -3   4  11      396.17      363.53     56.18 o 
  -2   4  11     1940.12     2094.58    125.45 o 
  -1   4  11        1.58      -15.92     22.00 o 
   0   4  11     1117.33     1073.33     61.69 o 
   1   4  11       28.38       27.78     47.43 o 
  -6   5  11     1609.45     1698.02    105.46 o 
  -5   5  11       41.64       35.91     23.31 o 
  -4   5  11     1970.29     2272.45    132.64 o 
  -3   5  11       56.71       63.12     40.06 o 
  -2   5  11     1732.81     1799.80    119.96 o 
  -1   5  11       19.71       -6.94     33.08 o 
   0   5  11     1079.40     1074.82     67.78 o 
  -4 -15  12     1106.76     1101.34     54.39 o 
  -3 -15  12      152.50      157.17     25.07 o 
  -2 -15  12     2483.88     2640.73    108.21 o 
  -1 -15  12      274.08      295.57     51.98 o 
   0 -15  12      964.09     1007.59     56.90 o 
   1 -15  12      735.01      877.37     44.96 o 
  -5 -14  12      166.40      198.36     36.01 o 
  -4 -14  12     1269.84     1281.15     55.86 o 
  -3 -14  12      221.32      251.52     28.11 o 
  -2 -14  12     1476.10     1521.90     59.48 o 
  -1 -14  12      368.61      394.93     31.90 o 
   0 -14  12     1695.78     1819.09     62.81 o 
   1 -14  12      388.19      400.42     36.93 o 
   2 -14  12     1191.65     1278.06     51.28 o 
   3 -14  12      197.25      190.36     46.18 o 
  -6 -13  12     1671.18     1751.68     87.36 o 
  -5 -13  12      448.75      537.53     63.21 o 
  -4 -13  12     1098.92     1146.73     51.14 o 
  -3 -13  12      374.53      319.40     33.36 o 
  -2 -13  12     2122.78     2117.30     78.75 o 
  -1 -13  12       19.72        9.26     16.92 o 
   0 -13  12     2723.16     2844.21     76.52 o 
   1 -13  12      147.44      141.36     19.44 o 
   2 -13  12     1516.46     1588.75     67.98 o 
   3 -13  12      451.00      401.83     56.95 o 
   4 -13  12      853.94      817.22     79.76 o 
  -7 -12  12       16.75        4.19     26.93 o 
  -6 -12  12     1623.74     1773.39     85.17 o 
  -5 -12  12      301.43      355.37     41.39 o 
  -4 -12  12     2054.97     2037.69     64.90 o 
  -3 -12  12      222.58      201.38     22.30 o 
  -2 -12  12     1206.31     1211.99     48.93 o 
  -1 -12  12      110.59       90.46     18.54 o 
   0 -12  12     2289.37     2286.28     66.10 o 
   1 -12  12      102.72      111.98     18.17 o 
   2 -12  12     1385.28     1445.04     63.47 o 
   3 -12  12      407.35      393.38     35.07 o 
   4 -12  12      865.14      850.33     80.24 o 
  -8 -11  12     2037.93     1971.62     92.28 o 
  -7 -11  12      135.17      152.09     32.15 o 
  -6 -11  12     3840.42     3745.42    122.42 o 
  -5 -11  12      618.40      590.22     47.13 o 
  -4 -11  12     1899.97     1870.80     80.64 o 
  -3 -11  12     1315.38     1338.88     48.90 o 
  -2 -11  12     4285.17     4284.75    123.58 o 
  -1 -11  12       17.17        9.61     19.18 o 
   0 -11  12     3661.89     3631.92     95.90 o 
   1 -11  12      762.57      683.80     57.78 o 
   2 -11  12     2419.06     2495.21     83.00 o 
   3 -11  12      319.40      309.90     83.78 o 
   4 -11  12      549.96      620.60     66.24 o 
   5 -11  12      213.90      204.96     47.69 o 
  -8 -10  12     2531.29     2541.93    102.67 o 
  -7 -10  12        2.22       25.16     48.17 o 
  -6 -10  12     1800.88     1806.60     81.41 o 
  -5 -10  12      864.03      879.32     72.71 o 
  -4 -10  12     4724.26     4728.80    129.69 o 
  -3 -10  12       32.79       51.66     14.22 o 
  -2 -10  12     2377.31     2372.38     62.33 o 
  -1 -10  12       14.22       24.32     15.65 o 
   0 -10  12     2853.63     2851.96     98.97 o 
   1 -10  12      192.75      186.95     43.14 o 
   2 -10  12     1590.51     1497.32     77.77 o 
   3 -10  12      144.57      166.74     25.54 o 
   4 -10  12      743.54      790.94     48.94 o 
   5 -10  12       21.96       11.83     19.29 o 
  -8  -9  12     1489.48     1523.13     77.25 o 
  -7  -9  12       48.23       35.38     23.10 o 
  -6  -9  12     2234.14     2145.36     86.70 o 
  -5  -9  12      258.91      240.85     30.88 o 
  -4  -9  12     3832.89     3680.19    110.28 o 
  -3  -9  12       19.69       19.19     19.23 o 
  -2  -9  12     1166.02     1138.08     46.24 o 
  -1  -9  12        3.54       -3.27     12.80 o 
   0  -9  12     2092.69     2054.85     68.29 o 
   1  -9  12      337.78      257.89     26.68 o 
   2  -9  12     2368.22     2235.33     75.94 o 
   3  -9  12      202.74      219.75     27.77 o 
   4  -9  12     1126.06     1117.38     47.63 o 
   5  -9  12      101.81      114.37     27.57 o 
  -9  -8  12      117.44       69.02     36.03 o 
  -8  -8  12     1448.57     1480.90     73.72 o 
  -7  -8  12       58.45       58.09     23.70 o 
  -6  -8  12     3744.63     3586.30    153.66 o 
  -5  -8  12      339.97      387.78     54.12 o 
  -4  -8  12     2723.18     2644.15    128.19 o 
  -3  -8  12      281.88      298.07     47.43 o 
  -2  -8  12      601.81      587.08     31.03 o 
  -1  -8  12       29.14       22.32     13.29 o 
   0  -8  12     2774.51     2682.20     81.31 o 
   1  -8  12      242.68      254.62     27.02 o 
   2  -8  12     2817.02     2828.53     68.91 o 
   3  -8  12      516.10      481.19     30.55 o 
   4  -8  12     1071.26     1042.89     53.83 o 
   5  -8  12      241.84      204.29     37.33 o 
  -9  -7  12       18.19       10.76     29.61 o 
  -8  -7  12     1774.40     1812.91    113.90 o 
  -7  -7  12        3.53       -7.42     29.96 o 
  -6  -7  12     4399.23     4238.47    170.26 o 
  -5  -7  12        9.95       -0.46     26.70 o 
  -4  -7  12     4532.70     4315.68    166.69 o 
  -3  -7  12       27.17       28.36     27.72 o 
  -2  -7  12      442.39      406.78     51.24 o 
  -1  -7  12       30.30       32.97      9.72 o 
   0  -7  12     2512.32     2585.90     56.70 o 
   1  -7  12      204.77      224.53     19.84 o 
   2  -7  12     3086.12     2883.23     86.17 o 
   3  -7  12      700.04      667.76     63.72 o 
   4  -7  12      688.81      732.41     47.03 o 
   5  -7  12      549.94      506.38     42.71 o 
  -9  -6  12        1.80       35.18     31.74 o 
  -8  -6  12     1371.13     1349.25     96.35 o 
  -7  -6  12        9.95      -29.02     29.81 o 
  -6  -6  12     8130.28     7542.95    235.47 o 
  -5  -6  12      148.54      108.37     32.66 o 
  -4  -6  12     3810.70     3986.78    156.93 o 
  -3  -6  12     1388.74     1314.36     86.41 o 
  -2  -6  12      619.43      553.43     58.97 o 
  -1  -6  12      631.77      658.84     30.95 o 
   0  -6  12     4208.78     4360.33     97.37 o 
   1  -6  12      158.21      184.01     24.23 o 
   2  -6  12     1661.52     1572.99     62.86 o 
   3  -6  12     1004.50      920.30     51.07 o 
   4  -6  12     2055.35     2184.36     81.53 o 
   5  -6  12       99.20       62.99     22.94 o 
  -9  -5  12       49.46       65.87     31.61 o 
  -8  -5  12     2075.15     1990.87    114.40 o 
  -7  -5  12      107.87       79.99     35.33 o 
  -6  -5  12     3274.81     3150.17    141.02 o 
  -5  -5  12      243.75      268.39     43.85 o 
  -4  -5  12     4159.05     3980.30    155.88 o 
  -3  -5  12      317.60      343.72     46.74 o 
  -2  -5  12      896.38      751.08     68.66 o 
  -1  -5  12       72.48      100.24     14.67 o 
   0  -5  12     1888.64     1944.64     61.10 o 
   1  -5  12      107.23      133.89     22.06 o 
   2  -5  12     3960.69     3856.17    102.41 o 
   3  -5  12       71.92       41.13     38.03 o 
   4  -5  12     1649.61     1721.56     73.44 o 
   5  -5  12       19.11       54.58     31.34 o 
  -9  -4  12       74.92       42.05     28.89 o 
  -8  -4  12      874.09      762.72     71.04 o 
  -7  -4  12       30.84       24.52     32.38 o 
  -6  -4  12     3453.52     3531.57    148.03 o 
  -5  -4  12       30.12        4.41     25.93 o 
  -4  -4  12     3678.74     3665.75    148.66 o 
  -3  -4  12      926.76      884.57     71.10 o 
  -2  -4  12     1684.40     1624.32     97.70 o 
  -1  -4  12      599.74      579.26     29.30 o 
   0  -4  12     2130.28     2154.80     65.60 o 
   1  -4  12      487.11      485.93     34.49 o 
   2  -4  12     2666.40     2597.74     83.67 o 
   3  -4  12        2.26       -8.56     19.09 o 
   4  -4  12     1002.07     1053.61     59.60 o 
   5  -4  12       49.73       54.71     30.13 o 
  -9  -3  12        0.28        0.84     25.88 o 
  -8  -3  12     1106.12     1178.01     87.35 o 
  -7  -3  12        8.30       10.53     27.47 o 
  -6  -3  12     2031.19     2012.82    109.07 o 
  -5  -3  12        1.86        8.43     25.63 o 
  -4  -3  12     3970.96     3957.36    156.70 o 
  -3  -3  12      734.39      867.97     70.20 o 
  -2  -3  12     3618.54     3758.25    151.54 o 
  -1  -3  12      103.38      142.37     18.15 o 
   0  -3  12     2174.72     2312.25     69.59 o 
   1  -3  12      226.96      284.10     28.61 o 
   2  -3  12     2573.20     2511.36     83.61 o 
   3  -3  12      170.69      209.61     31.36 o 
   4  -3  12     1500.09     1507.62     68.18 o 
   5  -3  12      133.04       92.35     35.56 o 
  -9  -2  12        0.89      -15.40     29.17 o 
  -8  -2  12     1628.06     1796.81    105.46 o 
  -7  -2  12       39.71       29.02     28.62 o 
  -6  -2  12     1990.83     1871.49    106.77 o 
  -5  -2  12       11.62      -31.36     32.33 o 
  -4  -2  12     3723.56     3683.86    152.04 o 
  -3  -2  12      238.70      219.71     41.76 o 
  -2  -2  12     2958.33     3061.97    136.44 o 
  -1  -2  12       15.26        7.42     12.53 o 
   0  -2  12     1392.64     1412.53     80.63 o 
   1  -2  12       74.14      114.39     46.72 o 
   2  -2  12     2671.84     2690.59     94.66 o 
   3  -2  12       24.00       39.12     22.91 o 
   4  -2  12     1068.42     1027.72     58.87 o 
  -9  -1  12       76.76       91.83     28.61 o 
  -8  -1  12     2087.49     2105.69    116.34 o 
  -7  -1  12       15.61        9.51     24.30 o 
  -6  -1  12     3297.65     3238.99    142.38 o 
  -5  -1  12       15.63       23.51     27.09 o 
  -4  -1  12     3724.81     3965.44    160.14 o 
  -3  -1  12     1101.12     1071.69     81.84 o 
  -2  -1  12     2951.16     3027.73    138.71 o 
  -1  -1  12      515.78      505.85     61.35 o 
   0  -1  12     3248.98     3257.61     90.73 o 
   1  -1  12       20.91       38.65     18.58 o 
   2  -1  12      896.59      900.39     53.97 o 
   3  -1  12      172.21      157.72     28.67 o 
   4  -1  12      733.02      791.12     54.33 o 
  -9   0  12       43.49       33.36     21.23 o 
  -8   0  12     2395.33     2436.66    123.79 o 
  -7   0  12       51.28       21.06     25.38 o 
  -6   0  12     2567.17     2661.04    130.61 o 
  -5   0  12       66.51       57.96     33.04 o 
  -4   0  12     2093.94     2296.45    120.33 o 
  -3   0  12      302.67      331.03     50.30 o 
  -2   0  12     4148.48     4211.56    169.62 o 
  -1   0  12       15.37        5.96     31.02 o 
   0   0  12     1551.27     1510.38     62.83 o 
   1   0  12       46.29       21.06     18.91 o 
   2   0  12     1428.87     1496.50     93.53 o 
   3   0  12       12.20       15.40     20.49 o 
  -8   1  12     1486.52     1550.87     97.40 o 
  -7   1  12      189.34      153.27     36.00 o 
  -6   1  12     2084.10     2366.18    122.97 o 
  -5   1  12        0.38       -0.96     28.13 o 
  -4   1  12     2620.06     2596.36    130.85 o 
  -3   1  12       46.86       80.23     34.20 o 
  -2   1  12     2629.16     2556.05    133.26 o 
  -1   1  12      228.71      222.88     45.26 o 
   0   1  12     3338.50     3363.77    100.02 o 
   1   1  12       36.26       52.86     17.39 o 
   2   1  12      852.41      999.02     81.22 o 
   3   1  12       62.29       65.80     36.55 o 
  -8   2  12     1828.66     1917.50    110.80 o 
  -7   2  12        9.35       -7.81     25.91 o 
  -6   2  12     1616.87     1731.59    106.79 o 
  -5   2  12        0.25      -31.86     31.86 o 
  -4   2  12     2920.49     2852.40    140.41 o 
  -3   2  12       29.45        9.62     29.48 o 
  -2   2  12     2780.55     3069.59    148.91 o 
  -1   2  12      667.23      726.36     74.49 o 
   0   2  12     1511.51     1609.19    108.33 o 
   1   2  12        2.25      -14.20     35.93 o 
   2   2  12      581.73      584.05     80.15 o 
  -7   3  12        1.43      -28.20     28.20 o 
  -6   3  12     1227.74     1275.84     93.40 o 
  -5   3  12       52.17       68.45     30.57 o 
  -4   3  12     2056.45     2153.88    125.74 o 
  -3   3  12       55.28       47.09     28.13 o 
  -2   3  12     1740.61     1968.61    123.76 o 
  -1   3  12       57.86      121.95     43.63 o 
   0   3  12     1622.39     1676.80    117.17 o 
   1   3  12       23.83       59.11     37.76 o 
  -5   4  12        1.73        9.92     29.65 o 
  -4   4  12     1302.07     1414.84    102.83 o 
  -3   4  12       11.86        4.76     34.56 o 
  -2   4  12     1342.28     1380.04    109.04 o 
  -1   4  12        6.08      -25.49     38.43 o 
  -3 -15  13      196.21      213.74     35.35 o 
  -2 -15  13     1154.05     1208.91     70.28 o 
  -1 -15  13       30.62        8.71     19.14 o 
   0 -15  13      970.11      942.49     49.42 o 
  -4 -14  13     1592.43     1698.87     84.37 o 
  -3 -14  13      432.48      424.06     79.25 o 
  -2 -14  13      930.73      977.13     61.35 o 
  -1 -14  13       13.28       21.31     16.87 o 
   0 -14  13     1378.44     1343.56     54.76 o 
   1 -14  13      180.24      155.06     27.33 o 
   2 -14  13     1116.57     1012.79     57.69 o 
  -6 -13  13     1975.92     2043.10     95.83 o 
  -5 -13  13       70.87       99.05     28.55 o 
  -4 -13  13     2135.65     2313.08    132.74 o 
  -3 -13  13      237.80      292.98     74.06 o 
  -2 -13  13     1668.32     1663.57     77.62 o 
  -1 -13  13      181.63      124.38     19.99 o 
   0 -13  13      624.11      720.88     39.20 o 
   1 -13  13      123.63      145.22     25.44 o 
   2 -13  13     1071.48     1221.75     62.61 o 
   3 -13  13      288.86      323.86     53.49 o 
  -6 -12  13     2494.31     2622.32    105.23 o 
  -5 -12  13      273.51      270.10     36.35 o 
  -4 -12  13     1789.29     1734.79     81.06 o 
  -3 -12  13      716.36      800.14     54.72 o 
  -2 -12  13      428.46      440.60     41.51 o 
  -1 -12  13       13.64       -6.75     16.29 o 
   0 -12  13     1201.64     1229.55     58.70 o 
   1 -12  13       74.98       66.69     19.71 o 
   2 -12  13     1228.72     1298.20     62.87 o 
   3 -12  13      894.25      933.74     55.34 o 
  -7 -11  13       12.86        9.88     23.25 o 
  -6 -11  13     2367.54     2437.07    170.20 o 
  -5 -11  13      184.20      129.01     29.97 o 
  -4 -11  13     1650.64     1702.75     78.58 o 
  -3 -11  13     1886.19     1791.44     90.00 o 
  -2 -11  13     2894.60     2899.73     99.34 o 
  -1 -11  13        3.09        6.86     15.49 o 
   0 -11  13     1112.43     1091.71     53.05 o 
   1 -11  13      480.70      474.29     37.07 o 
   2 -11  13     1390.97     1406.97     63.89 o 
   3 -11  13      380.37      388.91     36.62 o 
   4 -11  13     1101.02     1100.80     86.27 o 
  -8 -10  13     1219.89     1296.37     79.90 o 
  -7 -10  13        3.12       15.53     21.25 o 
  -6 -10  13     1543.41     1490.64     75.00 o 
  -5 -10  13      194.44      182.53     30.66 o 
  -4 -10  13     2532.46     2647.18     97.24 o 
  -3 -10  13      567.34      565.36     64.49 o 
  -2 -10  13     1989.67     2288.05    123.10 o 
  -1 -10  13      409.80      488.54     57.33 o 
   0 -10  13     1584.32     1562.17     62.49 o 
   1 -10  13      367.40      364.48     32.26 o 
   2 -10  13     1772.99     1622.94     66.97 o 
   3 -10  13      208.74      239.07     32.11 o 
   4 -10  13     1301.67     1354.52     54.04 o 
  -8  -9  13     1918.57     1710.69    117.27 o 
  -7  -9  13        4.51      -11.97     20.08 o 
  -6  -9  13     1526.96     1602.08    109.02 o 
  -5  -9  13       97.33      107.22     34.76 o 
  -4  -9  13     4457.36     4477.59    179.27 o 
  -3  -9  13      334.27      422.28     56.53 o 
  -2  -9  13      988.81      972.95     79.10 o 
  -1  -9  13      987.22      951.14     77.61 o 
   0  -9  13     2304.99     2372.74    100.02 o 
   1  -9  13      448.88      446.29     35.14 o 
   2  -9  13     2284.47     2284.54     64.02 o 
   3  -9  13      152.58      149.80     21.41 o 
   4  -9  13     1054.45     1146.43     49.66 o 
  -8  -8  13      924.48      926.42     86.42 o 
  -7  -8  13       14.97      -33.98     33.98 o 
  -6  -8  13     1980.57     2077.92    120.20 o 
  -5  -8  13      101.23      142.78     42.25 o 
  -4  -8  13     2809.97     2733.20    135.45 o 
  -3  -8  13       47.62       64.12     31.14 o 
  -2  -8  13      994.23     1011.24     80.05 o 
  -1  -8  13     1102.54     1012.31     80.40 o 
   0  -8  13     2508.04     2583.37     75.28 o 
   1  -8  13       81.25      101.63     16.11 o 
   2  -8  13     2270.72     2241.19     62.43 o 
   3  -8  13       79.47       48.02     17.87 o 
   4  -8  13      995.42      989.29     69.95 o 
  -9  -7  13        0.74       42.47     34.46 o 
  -8  -7  13     1408.65     1474.72    105.19 o 
  -7  -7  13       28.19       15.67     27.73 o 
  -6  -7  13     3285.49     3343.25    153.77 o 
  -5  -7  13       64.18       53.55     30.83 o 
  -4  -7  13     5197.19     5119.08    189.06 o 
  -3  -7  13      429.09      417.39     54.47 o 
  -2  -7  13     1415.41     1372.78     91.81 o 
  -1  -7  13      471.05      518.21     60.09 o 
   0  -7  13     2077.88     2145.02    114.68 o 
   1  -7  13      351.06      404.16     59.64 o 
   2  -7  13     1951.43     2007.62     75.92 o 
   3  -7  13       18.07        7.15     30.20 o 
   4  -7  13      357.81      400.05     37.85 o 
  -9  -6  13       67.22       77.37     40.88 o 
  -8  -6  13     1450.37     1621.52    107.64 o 
  -7  -6  13      381.21      431.73     58.91 o 
  -6  -6  13     2795.62     2814.38    138.41 o 
  -5  -6  13      652.46      577.89     64.29 o 
  -4  -6  13     2337.84     2255.65    120.35 o 
  -3  -6  13       48.54      -17.29     30.52 o 
  -2  -6  13     1956.74     1924.81    109.07 o 
  -1  -6  13      266.22      267.35     45.26 o 
   0  -6  13     1979.88     2068.52    112.23 o 
   1  -6  13        6.22       14.75     29.30 o 
   2  -6  13     1415.16     1345.02     60.28 o 
   3  -6  13       96.62      105.66     22.53 o 
   4  -6  13     1572.58     1540.85     70.96 o 
  -9  -5  13       28.07       24.30     31.63 o 
  -8  -5  13     1570.49     1709.86    109.93 o 
  -7  -5  13      170.16      129.14     39.13 o 
  -6  -5  13     2020.02     2046.87    115.49 o 
  -5  -5  13       21.82       22.04     30.32 o 
  -4  -5  13     3558.19     3501.81    151.42 o 
  -3  -5  13      299.69      301.06     46.80 o 
  -2  -5  13     4862.55     4808.85    180.91 o 
  -1  -5  13      346.50      362.48     50.38 o 
   0  -5  13     2963.56     3022.73    138.72 o 
   1  -5  13      370.66      378.74     45.16 o 
   2  -5  13     1391.33     1426.60     92.07 o 
   3  -5  13      207.76      218.12     47.72 o 
   4  -5  13     1677.39     1774.70     76.47 o 
  -9  -4  13      183.20      195.47     41.02 o 
  -8  -4  13     1373.78     1446.24     99.03 o 
  -7  -4  13       57.88       55.05     30.00 o 
  -6  -4  13     1286.65     1182.18     88.93 o 
  -5  -4  13       95.04       67.67     30.54 o 
  -4  -4  13     3308.72     3382.25    149.39 o 
  -3  -4  13       78.05      116.13     34.61 o 
  -2  -4  13     6789.52     6767.87    219.81 o 
  -1  -4  13       27.67       -6.37     27.05 o 
   0  -4  13     1585.61     1673.35    104.53 o 
   1  -4  13      409.06      361.88     31.84 o 
   2  -4  13     1814.79     1849.12     72.60 o 
   3  -4  13       72.73       92.24     23.18 o 
   4  -4  13     1512.46     1529.52     58.64 o 
  -9  -3  13        2.45       40.45     31.01 o 
  -8  -3  13     1469.85     1511.26    101.27 o 
  -7  -3  13      407.79      350.76     49.78 o 
  -6  -3  13     2865.34     2933.86    141.16 o 
  -5  -3  13       63.65       40.70     32.09 o 
  -4  -3  13     2765.49     2825.52    136.38 o 
  -3  -3  13        4.54       -9.35     26.14 o 
  -2  -3  13     2447.41     2456.43    128.86 o 
  -1  -3  13      140.01      159.18     39.91 o 
   0  -3  13     1039.32     1016.72     84.04 o 
   1  -3  13      294.14      269.13     49.24 o 
   2  -3  13     1166.20     1196.59     59.35 o 
   3  -3  13       22.54       24.27     22.80 o 
   4  -3  13      852.53      982.88     58.24 o 
  -8  -2  13     2132.09     2233.03    123.90 o 
  -7  -2  13      147.17       90.86     32.91 o 
  -6  -2  13     3272.15     3274.58    149.21 o 
  -5  -2  13        0.96       17.94     29.73 o 
  -4  -2  13     2858.51     2815.45    136.40 o 
  -3  -2  13        1.49       -0.28     31.41 o 
  -2  -2  13     2018.24     2047.39    118.41 o 
  -1  -2  13      175.04      184.05     43.25 o 
   0  -2  13     1509.87     1527.92    104.45 o 
   1  -2  13      171.40      149.67     38.98 o 
   2  -2  13     1260.66     1363.87     65.22 o 
   3  -2  13      107.33       56.81     22.12 o 
  -8  -1  13     1955.96     1940.38    115.22 o 
  -7  -1  13      158.65      108.46     36.12 o 
  -6  -1  13     2796.31     2955.12    142.54 o 
  -5  -1  13      170.24      179.81     39.49 o 
  -4  -1  13     1456.01     1728.55    107.70 o 
  -3  -1  13       21.99       43.27     34.09 o 
  -2  -1  13     1381.36     1380.65     99.75 o 
  -1  -1  13       80.12      135.68     39.64 o 
   0  -1  13     1514.56     1717.68    114.06 o 
   1  -1  13        5.40      -18.82     30.89 o 
   2  -1  13      943.91     1060.11     92.60 o 
   3  -1  13        1.38        3.69     45.57 o 
  -8   0  13     2154.45     2135.93    121.86 o 
  -7   0  13       80.48       11.33     26.39 o 
  -6   0  13     1937.89     2091.45    119.98 o 
  -5   0  13        1.93      -35.06     35.06 o 
  -4   0  13     1764.96     1913.75    116.18 o 
  -3   0  13       32.21       -1.13     29.49 o 
  -2   0  13     1740.60     1898.52    116.42 o 
  -1   0  13       48.05       48.97     38.70 o 
   0   0  13     2238.61     2236.65    133.20 o 
   1   0  13        4.43        7.59     31.69 o 
   2   0  13     1435.81     1507.09    109.39 o 
  -7   1  13        8.02       13.85     28.23 o 
  -6   1  13     1796.99     1889.22    115.16 o 
  -5   1  13       25.60      -13.90     29.25 o 
  -4   1  13      795.14      810.94     78.25 o 
  -3   1  13      190.59      183.71     46.55 o 
  -2   1  13     2871.76     2758.31    146.99 o 
  -1   1  13      472.20      391.27     61.09 o 
   0   1  13     1181.68     1172.95     99.17 o 
   1   1  13      294.64      203.35     50.04 o 
  -6   2  13      821.81      892.36     81.95 o 
  -5   2  13       28.52       -6.72     31.06 o 
  -4   2  13     1366.10     1322.79    101.08 o 
  -3   2  13       90.40       59.93     33.93 o 
  -2   2  13     1987.94     2271.85    135.36 o 
  -1   2  13      303.51      291.46     55.13 o 
   0   2  13     1407.58     1530.77    114.38 o 
  -4   3  13     1749.91     1897.33    122.16 o 
  -3   3  13        1.14      -10.60     34.10 o 
  -2   3  13     1160.30     1258.41     76.21 o 
  -3 -14  14      288.47      264.26     36.87 o 
  -2 -14  14     1079.85     1097.82     66.93 o 
  -1 -14  14      188.51      191.58     32.13 o 
   0 -14  14      960.85     1041.10     61.96 o 
  -5 -13  14       75.96       82.20     27.36 o 
  -4 -13  14     2001.68     2113.17    131.83 o 
  -3 -13  14      562.32      658.96     52.85 o 
  -2 -13  14     1903.74     2026.63     87.36 o 
  -1 -13  14      110.18       35.79     21.56 o 
   0 -13  14     1223.76     1344.20     95.99 o 
   1 -13  14      123.51      160.65     41.34 o 
  -6 -12  14     1415.12     1521.10     80.68 o 
  -5 -12  14      349.28      370.67     42.59 o 
  -4 -12  14     1736.09     1776.85     83.33 o 
  -3 -12  14      479.27      483.45     45.78 o 
  -2 -12  14     1574.55     1757.14    113.84 o 
  -1 -12  14      426.41      473.80     60.39 o 
   0 -12  14     2001.12     1930.62    116.33 o 
   1 -12  14      117.17      118.51     34.04 o 
   2 -12  14      742.88      810.51     93.52 o 
  -6 -11  14     1159.38     1133.68     68.95 o 
  -5 -11  14      245.25      258.17     35.75 o 
  -4 -11  14     1406.09     1391.58     72.97 o 
  -3 -11  14      548.25      482.66     65.79 o 
  -2 -11  14     2675.06     2666.62    138.70 o 
  -1 -11  14      171.33      220.57     49.43 o 
   0 -11  14     1039.00      967.59     83.21 o 
   1 -11  14      400.85      443.81     55.75 o 
   2 -11  14      920.33      981.94     82.21 o 
   3 -11  14      113.36      112.76     24.79 o 
  -7 -10  14      182.95      198.38     49.23 o 
  -6 -10  14      869.02      729.68     76.68 o 
  -5 -10  14      214.28      183.79     44.58 o 
  -4 -10  14     1557.56     1537.61    106.88 o 
  -3 -10  14      547.64      525.10     64.34 o 
  -2 -10  14     2855.73     2945.66    144.60 o 
  -1 -10  14      213.12      207.92     42.94 o 
   0 -10  14      944.96      959.35     80.68 o 
   1 -10  14      515.10      546.47     61.40 o 
   2 -10  14     1227.25     1126.60     87.01 o 
   3 -10  14       76.87       84.19     17.45 o 
  -7  -9  14       54.57       31.03     31.06 o 
  -6  -9  14     1154.89     1284.70    101.26 o 
  -5  -9  14      473.32      373.80     58.68 o 
  -4  -9  14     2031.93     2038.98    121.00 o 
  -3  -9  14       63.45       57.87     32.50 o 
  -2  -9  14     2674.19     2541.22    132.68 o 
  -1  -9  14       97.44       68.01     35.97 o 
   0  -9  14     1549.31     1545.42    102.53 o 
   1  -9  14      219.22      156.85     39.67 o 
   2  -9  14      998.47      973.03     80.11 o 
   3  -9  14      110.25      120.82     27.19 o 
  -8  -8  14     2392.48     2363.43    139.53 o 
  -7  -8  14       24.20       40.61     34.43 o 
  -6  -8  14     1798.85     1861.38    118.03 o 
  -5  -8  14       60.99       65.57     31.28 o 
  -4  -8  14     4142.74     4333.58    177.30 o 
  -3  -8  14        8.33       -6.20     31.10 o 
  -2  -8  14     3699.69     3553.15    158.08 o 
  -1  -8  14       26.70       16.84     27.64 o 
   0  -8  14     1792.44     1837.57    110.66 o 
   1  -8  14      113.20      108.45     32.94 o 
   2  -8  14     1314.38     1388.07     97.29 o 
   3  -8  14      356.05      290.84     33.46 o 
  -8  -7  14     1909.75     1928.85    122.98 o 
  -7  -7  14      196.19      195.78     43.09 o 
  -6  -7  14     3621.88     3605.31    165.80 o 
  -5  -7  14      441.41      541.76     64.96 o 
  -4  -7  14     1790.32     1752.31    109.70 o 
  -3  -7  14       47.04      100.12     36.32 o 
  -2  -7  14     1032.14      889.26     77.10 o 
  -1  -7  14      141.66      103.43     34.98 o 
   0  -7  14     1388.29     1453.08    101.95 o 
   1  -7  14       79.38       51.39     31.23 o 
   2  -7  14     1222.10     1236.26     95.10 o 
   3  -7  14        7.29       -0.07     28.57 o 
  -8  -6  14     2543.25     2691.08    144.05 o 
  -7  -6  14      298.03      251.64     50.70 o 
  -6  -6  14     2498.32     2371.78    130.48 o 
  -5  -6  14      171.20      103.13     33.97 o 
  -4  -6  14     2188.23     2220.84    124.67 o 
  -3  -6  14      137.14      140.09     41.24 o 
  -2  -6  14     2157.83     2315.40    126.93 o 
  -1  -6  14      451.68      435.40     60.32 o 
   0  -6  14     2021.20     2198.70    123.53 o 
   1  -6  14      111.57       94.88     37.97 o 
   2  -6  14     1016.79     1061.32     86.06 o 
   3  -6  14      206.83      144.62     41.05 o 
  -8  -5  14     1369.02     1336.49     99.76 o 
  -7  -5  14      125.87      219.92     43.75 o 
  -6  -5  14     1855.23     1754.27    113.62 o 
  -5  -5  14       55.64       16.95     29.76 o 
  -4  -5  14     2215.70     2514.25    132.44 o 
  -3  -5  14       15.04       22.53     29.42 o 
  -2  -5  14     1477.26     1618.96    105.35 o 
  -1  -5  14      633.52      658.01     70.72 o 
   0  -5  14     1314.29     1406.31    101.02 o 
   1  -5  14      293.84      238.45     45.65 o 
   2  -5  14      930.26     1054.88     88.92 o 
   3  -5  14      207.55      144.79     41.68 o 
  -8  -4  14     1411.30     1299.58     99.14 o 
  -7  -4  14       41.81       17.84     31.30 o 
  -6  -4  14     1273.28     1241.31     93.48 o 
  -5  -4  14       95.69        5.15     27.73 o 
  -4  -4  14     2266.23     2334.13    128.57 o 
  -3  -4  14       13.03       -7.09     28.18 o 
  -2  -4  14     1143.65     1102.37     90.59 o 
  -1  -4  14      646.78      721.38     75.17 o 
   0  -4  14      953.88      937.66     84.07 o 
   1  -4  14      345.50      467.93     63.34 o 
   2  -4  14     1312.69     1365.93    103.44 o 
   3  -4  14       39.18       70.76     36.01 o 
  -8  -3  14     1650.23     1799.45    115.14 o 
  -7  -3  14       87.64       93.10     35.03 o 
  -6  -3  14     1776.46     1983.84    119.73 o 
  -5  -3  14        4.63      -19.79     31.22 o 
  -4  -3  14     2630.96     2779.13    140.91 o 
  -3  -3  14       18.29       85.80     40.06 o 
  -2  -3  14     2934.27     2945.50    147.10 o 
  -1  -3  14      187.74      202.48     45.53 o 
   0  -3  14      994.10     1143.81     92.57 o 
   1  -3  14      226.15      234.59     49.99 o 
   2  -3  14     1956.28     1884.30    121.42 o 
  -7  -2  14      112.55      156.19     42.92 o 
  -6  -2  14     2194.77     2327.75    129.78 o 
  -5  -2  14       81.92      116.83     38.02 o 
  -4  -2  14     2283.79     2383.03    132.91 o 
  -3  -2  14       15.22       31.02     32.07 o 
  -2  -2  14     1356.30     1277.74     96.69 o 
  -1  -2  14      145.93       50.72     31.34 o 
   0  -2  14     1212.03     1326.11    102.40 o 
   1  -2  14      106.42      127.44     42.92 o 
   2  -2  14     1062.43     1108.56    100.18 o 
  -7  -1  14      283.98      304.02     51.29 o 
  -6  -1  14     2222.15     2415.41    132.77 o 
  -5  -1  14       20.52       20.61     29.64 o 
  -4  -1  14     1193.25     1227.99     96.18 o 
  -3  -1  14      135.23       90.56     38.64 o 
  -2  -1  14     2376.51     2583.27    140.59 o 
  -1  -1  14       78.04       37.04     33.62 o 
   0  -1  14     1160.33     1278.47    104.24 o 
   1  -1  14        4.76      -30.55     35.43 o 
  -6   0  14     1349.65     1509.30    107.14 o 
  -5   0  14        0.90      -34.80     34.80 o 
  -4   0  14     1557.03     1469.19    108.13 o 
  -3   0  14       41.43       -7.85     35.06 o 
  -2   0  14     1989.22     1926.12    125.57 o 
  -1   0  14      256.55      200.69     47.89 o 
   0   0  14     1349.74     1389.67    111.64 o 
  -5   1  14        1.41      -32.34     35.21 o 
  -4   1  14      679.74      765.86     79.96 o 
  -3   1  14      199.17      165.66     46.85 o 
  -2   1  14     2386.67     2506.59    147.72 o 
  -3 -13  15      216.61      279.89     38.65 o 
  -2 -13  15     1454.73     1493.18    110.56 o 
  -1 -13  15       54.85       32.11     32.26 o 
  -5 -12  15      346.85      323.50     59.43 o 
  -4 -12  15     1484.32     1565.97    115.36 o 
  -3 -12  15      455.44      465.99     66.99 o 
  -2 -12  15     2092.76     2166.81    129.40 o 
  -1 -12  15       74.08       75.09     33.33 o 
   0 -12  15      703.54      812.08     78.48 o 
   1 -12  15      227.88      175.45     42.66 o 
  -6 -11  15     1143.76     1101.04     98.89 o 
  -5 -11  15      109.69      110.59     43.67 o 
  -4 -11  15     1797.98     1838.76    121.72 o 
  -3 -11  15        9.63      109.04     42.06 o 
  -2 -11  15     1722.76     1714.34    112.82 o 
  -1 -11  15      136.40      148.75     42.22 o 
   0 -11  15      631.29      660.02     71.38 o 
   1 -11  15      114.98       96.58     39.22 o 
  -6 -10  15     1408.53     1513.75    111.98 o 
  -5 -10  15        2.90        8.70     31.39 o 
  -4 -10  15      668.41      748.01     78.72 o 
  -3 -10  15      714.85      709.56     74.53 o 
  -2 -10  15     1864.07     2100.36    124.86 o 
  -1 -10  15      173.16      284.48     51.48 o 
   0 -10  15      716.63      753.24     75.86 o 
   1 -10  15      243.44      217.99     43.95 o 
   2 -10  15      673.27      724.01     74.47 o 
  -7  -9  15       37.20       37.14     34.91 o 
  -6  -9  15     1178.60     1268.72    102.76 o 
  -5  -9  15       23.11      -15.23     33.26 o 
  -4  -9  15     1791.59     1933.44    120.64 o 
  -3  -9  15       69.58       27.02     30.46 o 
  -2  -9  15     3377.71     3503.00    161.55 o 
  -1  -9  15      366.21      375.25     56.27 o 
   0  -9  15     1218.19     1235.60     95.72 o 
   1  -9  15      169.99      143.38     42.13 o 
   2  -9  15     1051.23     1139.94     91.98 o 
  -7  -8  15      102.38       22.11     32.44 o 
  -6  -8  15     1775.90     1927.69    124.20 o 
  -5  -8  15      307.34      315.17     53.71 o 
  -4  -8  15     2698.87     2736.53    145.65 o 
  -3  -8  15      323.71      299.60     52.12 o 
  -2  -8  15     1101.88      985.10     87.07 o 
  -1  -8  15      528.12      523.20     65.73 o 
   0  -8  15      922.32      953.94     86.91 o 
   1  -8  15      106.82       71.24     33.76 o 
   2  -8  15      815.13      831.90     81.19 o 
  -7  -7  15       88.68       50.53     36.98 o 
  -6  -7  15     1302.97     1385.11    104.63 o 
  -5  -7  15      177.96      206.70     49.09 o 
  -4  -7  15     1339.36     1279.71     97.55 o 
  -3  -7  15      149.92      105.70     39.03 o 
  -2  -7  15     2239.85     2235.90    129.15 o 
  -1  -7  15      453.31      433.13     63.59 o 
   0  -7  15     1473.45     1461.55    103.57 o 
   1  -7  15       30.59       26.83     28.99 o 
   2  -7  15     1406.88     1518.46    109.69 o 
  -7  -6  15       84.74      108.73     38.57 o 
  -6  -6  15      652.76      702.01     76.26 o 
  -5  -6  15      197.31      279.92     52.02 o 
  -4  -6  15     2141.26     2336.53    131.99 o 
  -3  -6  15        4.61       -5.70     31.94 o 
  -2  -6  15     2209.21     2317.37    130.61 o 
  -1  -6  15      103.85       83.91     35.32 o 
   0  -6  15     1005.52     1222.36     97.27 o 
   1  -6  15      156.81      100.95     33.12 o 
   2  -6  15     1422.81     1362.69    105.63 o 
  -7  -5  15      110.55      112.19     38.78 o 
  -6  -5  15     1236.91     1253.97     99.33 o 
  -5  -5  15        1.37       43.35     35.01 o 
  -4  -5  15     1738.07     1868.51    118.33 o 
  -3  -5  15        4.99       -6.09     31.60 o 
  -2  -5  15     1397.76     1597.00    110.30 o 
  -1  -5  15      715.82      770.24     78.93 o 
   0  -5  15      931.21      986.37     88.74 o 
   1  -5  15       65.04       63.21     33.59 o 
  -7  -4  15       50.68       45.92     33.06 o 
  -6  -4  15     1048.18     1114.60     94.92 o 
  -5  -4  15       11.11       12.26     31.71 o 
  -4  -4  15     1847.12     2004.00    121.97 o 
  -3  -4  15        2.02      -26.39     35.03 o 
  -2  -4  15     2028.84     2206.49    131.09 o 
  -1  -4  15      462.13      458.86     65.09 o 
   0  -4  15      867.15      895.07     86.54 o 
   1  -4  15      145.48      138.70     40.17 o 
  -6  -3  15     1395.73     1456.16    107.89 o 
  -5  -3  15       93.20       83.57     37.89 o 
  -4  -3  15     2116.92     2398.74    137.04 o 
  -3  -3  15       82.03       47.51     33.27 o 
  -2  -3  15     1747.93     1801.85    120.47 o 
  -1  -3  15      135.81      155.42     48.24 o 
   0  -3  15      722.95      802.75     83.89 o 
  -6  -2  15     1720.13     1783.22    122.37 o 
  -5  -2  15      251.27      205.52     48.08 o 
  -4  -2  15     1328.29     1503.68    109.06 o 
  -3  -2  15        2.14       15.11     31.76 o 
  -2  -2  15     1124.14     1160.63     98.55 o 
  -1  -2  15       60.85       97.71     43.04 o 
   0  -2  15      702.88      725.78     82.41 o 
  -5  -1  15       64.48      100.28     42.57 o 
  -4  -1  15     1161.72      991.97     91.55 o 
  -3  -1  15      120.27       65.52     37.18 o 
  -2  -1  15     1855.50     2143.88    135.08 o 
  -4 -11  16     1936.97     2016.05    130.59 o 
  -3 -11  16       60.11       13.90     33.23 o 
  -2 -11  16     1168.28     1352.63    105.00 o 
  -1 -11  16      568.40      619.47     74.90 o 
  -5 -10  16        2.46        2.23     38.34 o 
  -4 -10  16      635.03      710.13     78.25 o 
  -3 -10  16       14.20       31.96     32.04 o 
  -2 -10  16     2132.74     2262.70    134.43 o 
  -1 -10  16       53.35       60.49     36.02 o 
   0 -10  16      670.63      640.73     75.26 o 
  -5  -9  16       15.40       29.35     33.26 o 
  -4  -9  16      875.21      907.06     89.31 o 
  -3  -9  16      632.50      682.47     78.66 o 
  -2  -9  16     1952.84     2057.28    128.73 o 
  -1  -9  16      245.77      261.35     53.95 o 
   0  -9  16      497.53      513.79     68.39 o 
  -5  -8  16      415.22      281.33     53.69 o 
  -4  -8  16      832.64      856.22     87.08 o 
  -3  -8  16      309.05      278.91     52.41 o 
  -2  -8  16     2205.97     2185.19    134.67 o 
  -1  -8  16       46.60       32.48     32.56 o 
   0  -8  16      611.66      678.91     77.29 o 
  -6  -7  16      836.73      946.16     88.13 o 
  -5  -7  16      301.82      272.41     50.98 o 
  -4  -7  16     1133.79     1353.43    107.23 o 
  -3  -7  16      179.69      176.02     49.73 o 
  -2  -7  16     1576.33     1469.09    108.67 o 
  -1  -7  16      164.06      188.33     47.51 o 
   0  -7  16      898.62      891.74     88.90 o 
  -5  -6  16      256.63      271.30     51.14 o 
  -4  -6  16     1758.00     1820.55    122.28 o 
  -3  -6  16      110.58       93.07     36.61 o 
  -2  -6  16     1547.62     1648.37    117.56 o 
  -1  -6  16      246.79      225.11     51.05 o 
   0  -6  16      573.86      619.65     77.09 o 
  -5  -5  16      110.58      110.26     41.86 o 
  -4  -5  16     1811.29     1808.92    122.93 o 
  -3  -5  16       13.52      -34.33     34.33 o 
  -2  -5  16     1072.06     1169.68     99.29 o 
  -1  -5  16      295.48      380.22     61.50 o 
  -5  -4  16      110.45       85.05     37.69 o 
  -4  -4  16     2198.10     2123.17    136.38 o 
  -3  -4  16       24.25        6.59     35.03 o 
  -2  -4  16      995.99     1222.43    102.49 o 
                                                 
